# Supplementary material for: Genome-wide identification and expression analysis of DREB family genes in cotton
Source: BMC Plant Biol. 2023 Mar 30;23:169. doi: 10.1186/s12870-023-04180-4 (PMC10061749; doi:10.1186/s12870-023-04180-4)
Supplement: Supplementary file 1 — Additional file 1: Table S1. WGD or segmental and tandem gene pairs. [file 12870_2023_4180_MOESM1_ESM.xlsx]

## Sheet: G. barbedense
Table. S1 WGD or segmental and tandem gene pairs
Dispersed, segmental, tendam and proximal duplications of G. barbadense
Dispersed	Proximal	Tandem	WGD or Segmental
Gbar_A11G004800.1		Gbar_A05G024750.1	Gbar_A01G001520.1
		Gbar_D05G025580.1	Gbar_A01G011330.1
			Gbar_A01G013280.1
			Gbar_A01G018580.1
			Gbar_A01G020590.1
			Gbar_A01G020600.1
			Gbar_A02G009700.1
			Gbar_A02G012980.1
			Gbar_A02G015600.1
			Gbar_A02G016830.1
			Gbar_A03G001260.1
			Gbar_A03G002070.1
			Gbar_A03G002080.1
			Gbar_A03G009170.1
			Gbar_A03G017570.1
			Gbar_A04G006770.1
			Gbar_A04G006860.1
			Gbar_A04G011100.1
			Gbar_A05G001710.1
			Gbar_A05G003090.1
			Gbar_A05G004400.1
			Gbar_A05G005500.1
			Gbar_A05G011800.1
			Gbar_A05G012920.1
			Gbar_A05G018680.1
			Gbar_A05G020320.1
			Gbar_A05G022550.1
			Gbar_A05G023100.1
			Gbar_A05G024700.1
			Gbar_A05G024740.1
			Gbar_A06G001890.1
			Gbar_A06G003720.1
			Gbar_A06G004290.1
			Gbar_A06G006840.1
			Gbar_A06G008320.1
			Gbar_A06G008580.1
			Gbar_A06G009650.1
			Gbar_A06G010370.1
			Gbar_A06G010670.1
			Gbar_A06G019770.1
			Gbar_A07G000820.1
			Gbar_A07G001730.1
			Gbar_A07G001970.1
			Gbar_A07G003330.1
			Gbar_A07G004610.1
			Gbar_A07G006120.1
			Gbar_A07G015830.1
			Gbar_A08G011480.1
			Gbar_A08G012040.1
			Gbar_A08G015170.1
			Gbar_A08G019230.1
			Gbar_A08G026420.1
			Gbar_A08G026830.1
			Gbar_A08G026900.1
			Gbar_A08G027170.1
			Gbar_A08G027430.1
			Gbar_A09G001390.1
			Gbar_A09G005080.1
			Gbar_A09G009190.1
			Gbar_A09G017870.1
			Gbar_A09G019050.1
			Gbar_A09G020130.1
			Gbar_A09G021550.1
			Gbar_A10G009100.1
			Gbar_A10G013590.1
			Gbar_A10G021720.1
			Gbar_A10G025550.1
			Gbar_A11G000490.1
			Gbar_A11G000500.1
			Gbar_A11G002090.1
			Gbar_A11G002320.1
			Gbar_A11G010150.1
			Gbar_A11G020590.1
			Gbar_A11G024800.1
			Gbar_A11G033310.1
			Gbar_A12G007700.1
			Gbar_A12G010180.1
			Gbar_A12G010440.1
			Gbar_A12G011240.1
			Gbar_A12G012220.1
			Gbar_A12G014980.1
			Gbar_A12G017490.1
			Gbar_A12G023940.1
			Gbar_A12G023950.1
			Gbar_A12G024660.1
			Gbar_A12G027270.1
			Gbar_A13G002310.1
			Gbar_A13G011110.1
			Gbar_A13G013000.1
			Gbar_A13G020690.1
			Gbar_A13G022490.1
			Gbar_D01G001700.1
			Gbar_D01G014000.1
			Gbar_D01G020090.1
			Gbar_D01G021730.1
			Gbar_D01G021750.1
			Gbar_D02G008870.1
			Gbar_D02G010340.1
			Gbar_D02G010940.1
			Gbar_D02G019410.1
			Gbar_D03G002400.1
			Gbar_D03G003600.1
			Gbar_D03G005960.1
			Gbar_D03G016350.1
			Gbar_D03G016360.1
			Gbar_D03G017240.1
			Gbar_D04G011220.1
			Gbar_D04G011250.1
			Gbar_D04G015840.1
			Gbar_D05G003590.1
			Gbar_D05G004920.1
			Gbar_D05G005930.1
			Gbar_D05G008590.1
			Gbar_D05G012220.1
			Gbar_D05G013290.1
			Gbar_D05G019360.1
			Gbar_D05G020980.1
			Gbar_D05G023220.1
			Gbar_D05G023760.1
			Gbar_D05G025530.1
			Gbar_D05G025570.1
			Gbar_D05G026060.1
			Gbar_D06G001990.1
			Gbar_D06G003940.1
			Gbar_D06G004530.1
			Gbar_D06G007070.1
			Gbar_D06G008630.1
			Gbar_D06G008860.1
			Gbar_D06G010140.1
			Gbar_D06G010850.1
			Gbar_D06G011140.1
			Gbar_D06G020650.1
			Gbar_D07G000830.1
			Gbar_D07G001730.1
			Gbar_D07G001950.1
			Gbar_D07G003240.1
			Gbar_D07G003560.1
			Gbar_D07G004130.1
			Gbar_D07G004890.1
			Gbar_D07G006400.1
			Gbar_D07G016240.1
			Gbar_D08G012230.1
			Gbar_D08G012850.1
			Gbar_D08G015980.1
			Gbar_D08G018970.1
			Gbar_D08G020120.1
			Gbar_D08G027080.1
			Gbar_D08G027510.1
			Gbar_D08G027570.1
			Gbar_D08G027890.1
			Gbar_D08G028170.1
			Gbar_D09G001300.1
			Gbar_D09G004370.1
			Gbar_D09G008780.1
			Gbar_D09G017600.1
			Gbar_D09G018850.1
			Gbar_D09G019860.1
			Gbar_D09G021330.1
			Gbar_D10G010720.1
			Gbar_D10G014720.1
			Gbar_D10G022000.1
			Gbar_D10G026620.1
			Gbar_D11G000880.1
			Gbar_D11G000890.1
			Gbar_D11G002430.1
			Gbar_D11G002700.1
			Gbar_D11G008400.1
			Gbar_D11G010730.1
			Gbar_D11G023440.1
			Gbar_D11G025760.1
			Gbar_D11G026790.1
			Gbar_D11G034330.1
			Gbar_D12G007630.1
			Gbar_D12G010480.1
			Gbar_D12G011390.1
			Gbar_D12G012300.1
			Gbar_D12G014980.1
			Gbar_D12G017600.1
			Gbar_D12G023580.1
			Gbar_D12G023590.1
			Gbar_D12G024570.1
			Gbar_D12G025310.1
			Gbar_D12G027190.1
			Gbar_D13G002190.1
			Gbar_D13G010850.1
			Gbar_D13G012750.1
			Gbar_D13G021030.1
			Gbar_D13G022980.1

## Sheet: G. hirsutum
Table. S1 WGD or segmental and tandem gene pairs
Dispersed, segmental, tendam and proximal duplications of G. hirsutum
Dispersed	Proximal	Tandem	WGD or segmental
Gh_D07G170600.1	Gh_D05G254500.1	Gh_A05G238800.1	Gh_A01G018200.1
Gh_D11G364700.1			Gh_A01G150400.1
Gh_D13G024200.1			Gh_A01G211300.1
			Gh_A01G234600.1
			Gh_A01G234700.1
			Gh_A02G091000.1
			Gh_A02G110100.1
			Gh_A02G145700.1
			Gh_A02G174600.1
			Gh_A02G186400.1
			Gh_A03G013000.1
			Gh_A03G023200.1
			Gh_A03G023300.1
			Gh_A03G097100.1
			Gh_A03G184500.1
			Gh_A04G082900.1
			Gh_A04G083600.1
			Gh_A04G125500.1
			Gh_A05G027600.1
			Gh_A05G045600.1
			Gh_A05G070700.1
			Gh_A05G107800.1
			Gh_A05G118200.1
			Gh_A05G172800.1
			Gh_A05G188700.1
			Gh_A05G212400.1
			Gh_A05G217900.1
			Gh_A05G238300.1
			Gh_A05G238700.1
			Gh_A05G243000.1
			Gh_A06G021100.1
			Gh_A06G041000.1
			Gh_A06G047800.1
			Gh_A06G074100.1
			Gh_A06G088500.1
			Gh_A06G103900.1
			Gh_A06G110900.1
			Gh_A06G114300.1
			Gh_A06G213300.1
			Gh_A07G007300.1
			Gh_A07G016400.1
			Gh_A07G018600.1
			Gh_A07G034600.1
			Gh_A07G040200.1
			Gh_A07G047000.1
			Gh_A07G061700.1
			Gh_A07G161100.1
			Gh_A08G112600.1
			Gh_A08G126400.1
			Gh_A08G159800.1
			Gh_A08G192800.1
			Gh_A08G204100.1
			Gh_A08G278400.1
			Gh_A08G282300.1
			Gh_A08G283000.1
			Gh_A08G286000.1
			Gh_A08G288800.1
			Gh_A09G013600.1
			Gh_A09G052300.1
			Gh_A09G098300.1
			Gh_A09G187400.1
			Gh_A09G197100.1
			Gh_A09G209100.1
			Gh_A09G224700.1
			Gh_A10G207400.1
			Gh_A11G007900.1
			Gh_A11G082900.1
			Gh_A11G105000.1
			Gh_A11G214500.1
			Gh_A11G258800.1
			Gh_A11G274800.1
			Gh_A12G080000.1
			Gh_A12G108200.1
			Gh_A12G111500.1
			Gh_A12G120200.1
			Gh_A12G129200.1
			Gh_A12G157500.1
			Gh_A12G184800.1
			Gh_A12G250200.1
			Gh_A12G250400.1
			Gh_A12G260900.1
			Gh_A12G267900.1
			Gh_A12G286200.1
			Gh_A13G132900.1
			Gh_A13G215300.1
			Gh_A13G236800.1
			Gh_D01G016500.1
			Gh_D01G211900.1
			Gh_D01G228500.1
			Gh_D01G228700.1
			Gh_D02G108600.1
			Gh_D02G115100.1
			Gh_D02G202000.1
			Gh_D03G025900.1
			Gh_D03G037800.1
			Gh_D03G065000.1
			Gh_D03G172400.1
			Gh_D03G172500.1
			Gh_D03G186100.1
			Gh_D04G118800.1
			Gh_D04G119200.1
			Gh_D04G165900.1
			Gh_D05G017200.1
			Gh_D05G036800.1
			Gh_D05G050500.1
			Gh_D05G060300.1
			Gh_D05G083600.1
			Gh_D05G118800.1
			Gh_D05G130400.1
			Gh_D05G190100.1
			Gh_D05G206100.1
			Gh_D05G229300.1
			Gh_D05G234800.1
			Gh_D05G253900.1
			Gh_D05G254300.1
			Gh_D05G259000.1
			Gh_D06G020300.1
			Gh_D06G041500.1
			Gh_D06G047300.1
			Gh_D06G072600.1
			Gh_D06G087900.1
			Gh_D06G090800.1
			Gh_D06G103500.1
			Gh_D06G111400.1
			Gh_D06G113900.1
			Gh_D06G220000.1
			Gh_D07G008800.1
			Gh_D07G017800.1
			Gh_D07G020100.1
			Gh_D07G033000.1
			Gh_D07G036100.1
			Gh_D07G041300.1
			Gh_D07G047800.1
			Gh_D07G062100.1
			Gh_D07G159800.1
			Gh_D08G119500.1
			Gh_D08G126400.1
			Gh_D08G159300.1
			Gh_D08G189000.1
			Gh_D08G199600.1
			Gh_D08G268500.1
			Gh_D08G272700.1
			Gh_D08G273400.1
			Gh_D08G276700.1
			Gh_D08G279300.1
			Gh_D09G012700.1
			Gh_D09G046700.1
			Gh_D09G093600.1
			Gh_D09G179100.1
			Gh_D09G190600.1
			Gh_D09G201400.1
			Gh_D09G216100.1
			Gh_D10G078500.1
			Gh_D10G108100.1
			Gh_D10G153100.1
			Gh_D10G230300.1
			Gh_D10G282300.1
			Gh_D11G008600.1
			Gh_D11G008700.1
			Gh_D11G024200.1
			Gh_D11G026900.1
			Gh_D11G083300.1
			Gh_D11G105500.1
			Gh_D11G237800.1
			Gh_D11G273600.1
			Gh_D12G098100.1
			Gh_D12G111400.1
			Gh_D12G120400.1
			Gh_D12G129600.1
			Gh_D12G155800.1
			Gh_D12G180500.1
			Gh_D12G245100.1
			Gh_D12G255300.1
			Gh_D12G262400.1
			Gh_D12G280600.1
			Gh_D13G116000.1
			Gh_D13G134900.1
			Gh_D13G239800.1

## Sheet: G. arboreum
Table. S1 WGD or segmental and tandem gene pairs
Dispersed, segmental, tendam and proximal duplications of G. arboreum
Dispersed	Proximal	Tandem	WGD or segmental
Ga07G0512.1	Ga04G0963.1	Ga01G2625.1	Ga01G0195.1
Ga09G2002.1		Ga02G1595.1	Ga01G1412.1
Ga10G0085.1		Ga05G2692.1	Ga01G1570.1
Ga10G0586.1			Ga01G2624.1
Ga10G2157.1			Ga01G2834.1
Ga11G0231.1			Ga02G0234.1
Ga11G1195.1			Ga02G0354.1
Ga11G3861.1			Ga02G0655.1
Ga13G0248.1			Ga02G1358.1
			Ga02G1593.1
			Ga03G0895.1
			Ga03G1094.1
			Ga03G1131.1
			Ga03G2174.1
			Ga04G0455.1
			Ga04G0959.1
			Ga05G0372.1
			Ga05G0507.1
			Ga05G0895.1
			Ga05G1389.1
			Ga05G2006.1
			Ga05G2174.1
			Ga05G2428.1
			Ga05G2486.1
			Ga05G2687.1
			Ga05G2691.1
			Ga05G2736.1
			Ga06G0213.1
			Ga06G0367.1
			Ga06G0417.1
			Ga06G0657.1
			Ga06G0843.1
			Ga06G1048.1
			Ga07G0084.1
			Ga07G0176.1
			Ga07G0199.1
			Ga07G1656.1
			Ga08G1301.1
			Ga08G1646.1
			Ga08G1970.1
			Ga08G2103.1
			Ga08G2852.1
			Ga08G2893.1
			Ga08G2900.1
			Ga08G2932.1
			Ga09G0527.1
			Ga09G0970.1
			Ga09G2013.1
			Ga09G2133.1
			Ga09G2294.1
			Ga10G1488.1
			Ga11G1614.1
			Ga11G3029.1
			Ga11G3261.1
			Ga11G3844.1
			Ga11G3860.1
			Ga11G3876.1
			Ga12G0179.1
			Ga12G0437.1
			Ga12G0539.1
			Ga12G1495.1
			Ga12G1792.1
			Ga12G1962.1
			Ga12G1989.1
			Ga12G2287.1
			Ga13G1471.1
			Ga13G2367.1

## Sheet: G. raimondii
Table. S1 WGD or segmental and tandem gene pairs
Dispersed, segmental, tendam and proximal duplications of G. raimondii
Dispersed	Proximal	Tandem	WGD or segmental
Gorai.001G049800.1		Gorai.002G241800.1	Gorai.001G008100.1
Gorai.003G099700.1		Gorai.009G266600.1	Gorai.001G016800.1
Gorai.005G116500.1		Gorai.009G266700.1	Gorai.001G019100.1
Gorai.007G271900.1			Gorai.001G176500.1
Gorai.007G359400.1			Gorai.002G018000.1
Gorai.009G266200.1			Gorai.002G134600.1
Gorai.009G407200.1			Gorai.002G159400.1
Gorai.011G113300.1			Gorai.002G220900.1
Gorai.011G151600.1			Gorai.002G241700.1
Gorai.011G235900.1			Gorai.003G026100.1
Gorai.013G025100.1			Gorai.003G038200.1
			Gorai.003G063500.1
			Gorai.003G162600.1
			Gorai.003G162700.1
			Gorai.003G175100.1
			Gorai.004G133800.1
			Gorai.004G165300.1
			Gorai.004G196700.1
			Gorai.004G208000.1
			Gorai.004G281600.1
			Gorai.004G285200.1
			Gorai.004G285900.1
			Gorai.004G289800.1
			Gorai.005G093500.1
			Gorai.005G110100.1
			Gorai.005G202900.1
			Gorai.006G046200.1
			Gorai.006G097000.1
			Gorai.006G197200.1
			Gorai.006G207800.1
			Gorai.006G222600.1
			Gorai.007G010100.1
			Gorai.007G010200.1
			Gorai.007G026200.1
			Gorai.007G028800.1
			Gorai.007G087100.1
			Gorai.007G109400.1
			Gorai.007G240700.1
			Gorai.008G077900.1
			Gorai.008G107700.1
			Gorai.008G126000.1
			Gorai.008G153600.1
			Gorai.008G243600.1
			Gorai.008G243700.1
			Gorai.008G253900.1
			Gorai.008G280600.1
			Gorai.009G037000.1
			Gorai.009G050200.1
			Gorai.009G087700.1
			Gorai.009G136500.1
			Gorai.009G197800.1
			Gorai.009G214300.1
			Gorai.009G238800.1
			Gorai.009G244500.1
			Gorai.009G271400.1
			Gorai.009G406800.1
			Gorai.010G021900.1
			Gorai.010G043200.1
			Gorai.010G048900.1
			Gorai.010G075300.1
			Gorai.010G091100.1
			Gorai.010G106600.1
			Gorai.011G157500.1
			Gorai.012G130600.1
			Gorai.013G222700.1
