# Supplementary material for: Genome-wide identification and expression analysis of DREB family genes in cotton
Source: BMC Plant Biol. 2023 Mar 30;23:169. doi: 10.1186/s12870-023-04180-4 (PMC10061749; doi:10.1186/s12870-023-04180-4)
Supplement: Supplementary file 2 — Additional file 2: Table S2. List of syntenic gene pairs. [file 12870_2023_4180_MOESM2_ESM.xlsx]

## Sheet: G. hirsutum and G. barbadense
Table S2. List of syntenic gene pairs
Syntenic gene pairs between G. barbadense and G. hirsutum
		Ka	Ks	Ka/Ks
Gbar_A01G018580.1	Gh_A01G211300.1	0.00207326	0.00683376	0.303384
Gbar_A05G023100.1	Gh_A01G211300.1	0.152787	0.556411	0.274594
Gbar_A06G004290.1	Gh_A01G211300.1	0.177695	0.76463	0.232394
Gbar_D01G020090.1	Gh_A01G211300.1	0.0156718	0.0385374	0.406666
Gbar_D05G023760.1	Gh_A01G211300.1	0.14926	0.573037	0.260473
Gbar_D06G004530.1	Gh_A01G211300.1	0.171109	0.731015	0.234071
Gbar_A01G018580.1	Gh_A05G217900.1	0.15534	0.542441	0.286372
Gbar_A05G023100.1	Gh_A05G217900.1	0.00182871	0.00571976	0.319718
Gbar_A06G004290.1	Gh_A05G217900.1	0.153217	0.657178	0.233144
Gbar_D01G020090.1	Gh_A05G217900.1	0.157688	0.531752	0.296545
Gbar_D05G023760.1	Gh_A05G217900.1	0.0110533	0.0172256	0.641678
Gbar_D06G004530.1	Gh_A05G217900.1	0.154707	0.663514	0.233164
Gbar_A01G018580.1	Gh_A06G047800.1	0.180407	0.745591	0.241964
Gbar_A05G023100.1	Gh_A06G047800.1	0.148309	0.639315	0.231981
Gbar_A06G004290.1	Gh_A06G047800.1	NaN	NaN	NaN
Gbar_D01G020090.1	Gh_A06G047800.1	0.17287	0.688817	0.250966
Gbar_D05G023760.1	Gh_A06G047800.1	0.148422	0.607072	0.244487
Gbar_D06G004530.1	Gh_A06G047800.1	0.0142764	0.0402781	0.354446
Gbar_A10G021720.1	Gh_A10G207400.1	NaN	0.00632915	NaN
Gbar_D10G022000.1	Gh_A10G207400.1	0.0111045	0.025809	0.430255
Gbar_A01G018580.1	Gh_D01G211900.1	0.0167283	0.042141	0.396961
Gbar_A05G023100.1	Gh_D01G211900.1	0.157688	0.531752	0.296545
Gbar_A06G004290.1	Gh_D01G211900.1	0.17287	0.688817	0.250966
Gbar_D01G020090.1	Gh_D01G211900.1	NaN	NaN	NaN
Gbar_D05G023760.1	Gh_D01G211900.1	0.154151	0.548037	0.281279
Gbar_D06G004530.1	Gh_D01G211900.1	0.171458	0.664316	0.258098
Gbar_A01G018580.1	Gh_D05G234800.1	0.151806	0.558836	0.271646
Gbar_A05G023100.1	Gh_D05G234800.1	0.00919693	0.0114506	0.803183
Gbar_A06G004290.1	Gh_D05G234800.1	0.148422	0.607072	0.244487
Gbar_D01G020090.1	Gh_D05G234800.1	0.154151	0.548037	0.281279
Gbar_D05G023760.1	Gh_D05G234800.1	NaN	NaN	NaN
Gbar_D06G004530.1	Gh_D05G234800.1	0.155254	0.576215	0.269438
Gbar_A01G018580.1	Gh_D06G047300.1	0.173808	0.712674	0.243882
Gbar_A05G023100.1	Gh_D06G047300.1	0.150925	0.656845	0.229773
Gbar_A06G004290.1	Gh_D06G047300.1	0.0142764	0.0402781	0.354446
Gbar_D01G020090.1	Gh_D06G047300.1	0.171458	0.664316	0.258098
Gbar_D05G023760.1	Gh_D06G047300.1	0.152777	0.576215	0.265138
Gbar_D06G004530.1	Gh_D06G047300.1	0.00198216	NaN	NaN
Gbar_A10G021720.1	Gh_D10G230300.1	0.0111113	0.0257536	0.431447
Gbar_D10G022000.1	Gh_D10G230300.1	0.00367873	0.00639663	0.575105
Gbar_A08G012040.1	Gh_A08G126400.1	0.00129422	NaN	NaN
Gbar_A12G025390.1	Gh_A08G126400.1	0.375835	0.998315	0.376469
Gbar_D08G012230.1	Gh_A08G126400.1	0.014342	0.0301765	0.475272
Gbar_D12G025310.1	Gh_A08G126400.1	0.18078	0.787239	0.229638
Gbar_A09G001390.1	Gh_A09G013600.1	0.00116099	0.00404314	0.287151
Gbar_D09G001300.1	Gh_A09G013600.1	0.0183098	0.0480498	0.381058
Gbar_A11G024800.1	Gh_A11G258800.1	NaN	0.0115165	NaN
Gbar_A13G011110.1	Gh_A11G258800.1	0.186662	0.522959	0.356934
Gbar_D11G025760.1	Gh_A11G258800.1	0.0184305	0.0557101	0.330828
Gbar_D13G010850.1	Gh_A11G258800.1	0.182926	0.522647	0.349998
Gbar_A12G011240.1	Gh_A12G120200.1	NaN	NaN	NaN
Gbar_D12G011390.1	Gh_A12G120200.1	0.0141477	0.0218396	0.647799
Gbar_A12G017490.1	Gh_A12G184800.1	0.002443	0.00447763	0.545601
Gbar_D12G017600.1	Gh_A12G184800.1	0.0137805	0.0419853	0.328223
Gbar_A08G012040.1	Gh_A12G267900.1	0.16832	0.718646	0.234218
Gbar_A12G025390.1	Gh_A12G267900.1	0.339007	0.460344	0.736421
Gbar_D08G012230.1	Gh_A12G267900.1	0.155774	0.689425	0.225947
Gbar_D12G025310.1	Gh_A12G267900.1	0.0370875	0.06041	0.61393
Gbar_A13G022490.1	Gh_A13G236800.1	0.0032958	0.00616653	0.534466
Gbar_D13G022980.1	Gh_A13G236800.1	0.0082828	0.0569894	0.145339
Gbar_A08G012040.1	Gh_D08G119500.1	0.0156459	0.0302635	0.516991
Gbar_A12G025390.1	Gh_D08G119500.1	0.355144	0.889634	0.399202
Gbar_D08G012230.1	Gh_D08G119500.1	0.00258176	NaN	NaN
Gbar_D12G025310.1	Gh_D08G119500.1	0.156624	0.727998	0.215144
Gbar_A09G001390.1	Gh_D09G012700.1	0.0171133	0.0437624	0.391049
Gbar_D09G001300.1	Gh_D09G012700.1	0.00468431	0.00812741	0.57636
Gbar_A12G011240.1	Gh_D12G120400.1	0.0148741	0.0202715	0.733742
Gbar_D12G011390.1	Gh_D12G120400.1	0.00940206	NaN	NaN
Gbar_A12G017490.1	Gh_D12G180500.1	0.015393	0.0390145	0.394547
Gbar_D12G017600.1	Gh_D12G180500.1	0.00186335	0.00227618	0.818633
Gbar_A08G012040.1	Gh_D12G262400.1	0.166126	0.720462	0.230583
Gbar_A12G025390.1	Gh_D12G262400.1	0.331209	0.432579	0.765662
Gbar_D08G012230.1	Gh_D12G262400.1	0.15587	0.708518	0.219994
Gbar_D12G025310.1	Gh_D12G262400.1	0.0159061	0.0331154	0.480325
Gbar_A13G022490.1	Gh_D13G239800.1	0.0116185	0.0439917	0.264107
Gbar_D13G022980.1	Gh_D13G239800.1	NaN	0.00608523	NaN
Gbar_A01G013280.1	Gh_A01G150400.1	NaN	NaN	NaN
Gbar_A01G020600.1	Gh_A01G150400.1	0.13193	1.24989	0.105553
Gbar_D01G014000.1	Gh_A01G150400.1	0.0143688	0.0474779	0.302642
Gbar_D01G021750.1	Gh_A01G150400.1	0.14509	1.41687	0.102401
Gbar_D04G011250.1	Gh_A01G150400.1	0.128599	0.770431	0.166919
Gbar_A01G020590.1	Gh_A01G234600.1	NaN	NaN	NaN
Gbar_A05G008100.1	Gh_A01G234600.1	0.465732	NaN	NaN
Gbar_D01G021730.1	Gh_A01G234600.1	0.0237217	0.0380069	0.624141
Gbar_D04G011220.1	Gh_A01G234600.1	0.263804	1.21821	0.21655
Gbar_D05G008590.1	Gh_A01G234600.1	0.455562	NaN	NaN
Gbar_A01G020600.1	Gh_A01G234700.1	0.0025	NaN	NaN
Gbar_A01G013280.1	Gh_A01G234700.1	0.13199	1.24565	0.105961
Gbar_D01G021750.1	Gh_A01G234700.1	0.0202544	0.0312545	0.648047
Gbar_D01G014000.1	Gh_A01G234700.1	0.133457	1.26897	0.105169
Gbar_D04G011250.1	Gh_A01G234700.1	0.144439	0.992041	0.145598
Gbar_A02G009700.1	Gh_A02G110100.1	0.00476381	NaN	NaN
Gbar_D02G010940.1	Gh_A02G110100.1	0.0119715	0.02703	0.442898
Gbar_A02G012980.1	Gh_A02G145700.1	NaN	NaN	NaN
Gbar_A05G012920.1	Gh_A02G145700.1	0.17374	0.934888	0.185841
Gbar_A06G009650.1	Gh_A02G145700.1	0.31965	NaN	NaN
Gbar_A09G009190.1	Gh_A02G145700.1	0.222688	0.902246	0.246815
Gbar_D03G005960.1	Gh_A02G145700.1	0.0232127	0.0334131	0.694718
Gbar_D05G013290.1	Gh_A02G145700.1	0.171394	0.932896	0.183723
Gbar_D06G010140.1	Gh_A02G145700.1	0.31571	3.92173	0.0805027
Gbar_D09G008780.1	Gh_A02G145700.1	0.236401	0.859311	0.275106
Gbar_A02G016830.1	Gh_A02G186400.1	NaN	0.0172174	NaN
Gbar_A05G020320.1	Gh_A02G186400.1	0.345935	1.78786	0.193491
Gbar_A12G007700.1	Gh_A02G186400.1	0.0621617	0.510127	0.121855
Gbar_D03G002400.1	Gh_A02G186400.1	0.00253539	0.0526917	0.0481174
Gbar_D05G020980.1	Gh_A02G186400.1	0.345823	1.79393	0.192774
Gbar_D12G007630.1	Gh_A02G186400.1	0.0592867	0.545324	0.108718
Gbar_A03G001260.1	Gh_A03G013000.1	NaN	0.0139377	NaN
Gbar_A11G002320.1	Gh_A03G013000.1	0.280915	1.74736	0.160765
Gbar_D03G017240.1	Gh_A03G013000.1	0.00808361	0.0802709	0.100704
Gbar_D08G018970.1	Gh_A03G013000.1	0.205248	1.50487	0.136389
Gbar_D11G002700.1	Gh_A03G013000.1	0.278034	1.60617	0.173104
Gbar_A03G002070.1	Gh_A03G023200.1	NaN	NaN	NaN
Gbar_A12G023940.1	Gh_A03G023200.1	0.156683	1.18308	0.132437
Gbar_D03G016360.1	Gh_A03G023200.1	0.0163877	0.0397444	0.412327
Gbar_D12G023580.1	Gh_A03G023200.1	0.142637	1.30692	0.10914
Gbar_A03G002080.1	Gh_A03G023300.1	NaN	0.00802147	NaN
Gbar_A08G019230.1	Gh_A03G023300.1	0.15783	0.852501	0.185138
Gbar_A12G023950.1	Gh_A03G023300.1	0.141814	0.848485	0.167139
Gbar_D03G016350.1	Gh_A03G023300.1	0.0201862	0.0836521	0.241312
Gbar_D08G020120.1	Gh_A03G023300.1	0.158444	0.9949	0.159256
Gbar_D12G023590.1	Gh_A03G023300.1	0.139018	0.888583	0.15645
Gbar_A03G009170.1	Gh_A03G097100.1	0.00395084	0.0109491	0.360837
Gbar_A05G018680.1	Gh_A03G097100.1	0.118972	0.523899	0.227089
Gbar_D02G010340.1	Gh_A03G097100.1	0.0145529	0.0369256	0.394113
Gbar_D05G019360.1	Gh_A03G097100.1	0.122335	0.527053	0.232111
Gbar_D05G026060.1	Gh_A03G097100.1	0.171978	0.771821	0.222822
Gbar_A01G020590.1	Gh_A04G082900.1	0.223861	0.98896	0.22636
Gbar_A04G006770.1	Gh_A04G082900.1	0.00612248	NaN	NaN
Gbar_D01G021730.1	Gh_A04G082900.1	0.234059	0.89853	0.260491
Gbar_D04G011220.1	Gh_A04G082900.1	0.0185004	0.0349306	0.529633
Gbar_A01G020600.1	Gh_A04G083600.1	0.127635	1.03794	0.12297
Gbar_A04G006860.1	Gh_A04G083600.1	0.00217313	0.0280735	0.0774086
Gbar_D01G014000.1	Gh_A04G083600.1	0.118021	0.771676	0.152941
Gbar_D01G021750.1	Gh_A04G083600.1	0.124788	1.06359	0.117327
Gbar_D04G011250.1	Gh_A04G083600.1	0.0153402	0.0647885	0.236774
Gbar_A05G008100.1	Gh_A05G070700.1	NaN	0.0136058	NaN
Gbar_D01G021730.1	Gh_A05G070700.1	0.418344	NaN	NaN
Gbar_D04G011220.1	Gh_A05G070700.1	0.399344	NaN	NaN
Gbar_D05G008590.1	Gh_A05G070700.1	0.0205141	0.0561666	0.365237
Gbar_A02G012980.1	Gh_A05G118200.1	0.17374	0.934888	0.185841
Gbar_A05G012920.1	Gh_A05G118200.1	NaN	NaN	NaN
Gbar_A09G009190.1	Gh_A05G118200.1	0.152529	0.961717	0.1586
Gbar_D03G005960.1	Gh_A05G118200.1	0.17121	0.916648	0.186779
Gbar_D05G013290.1	Gh_A05G118200.1	0.0073485	0.0368172	0.199594
Gbar_D05G004920.1	Gh_A05G118200.1	0.339736	1.76851	0.192103
Gbar_D09G008780.1	Gh_A05G118200.1	0.149403	0.961328	0.155413
Gbar_A03G009170.1	Gh_A05G172800.1	0.123442	0.547672	0.225394
Gbar_A05G018680.1	Gh_A05G172800.1	0.00366525	0.00623704	0.587658
Gbar_D02G010340.1	Gh_A05G172800.1	0.121744	0.5351	0.227517
Gbar_D05G019360.1	Gh_A05G172800.1	0.0166365	0.0382248	0.435229
Gbar_D05G026060.1	Gh_A05G172800.1	0.153367	0.508278	0.301738
Gbar_A01G011330.1	Gh_A05G188700.1	0.10524	0.658869	0.159728
Gbar_A02G016830.1	Gh_A05G188700.1	0.345935	1.78786	0.193491
Gbar_A05G020320.1	Gh_A05G188700.1	NaN	0.00918848	NaN
Gbar_A06G001890.1	Gh_A05G188700.1	0.119414	1.03357	0.115535
Gbar_A12G007700.1	Gh_A05G188700.1	0.311011	NaN	NaN
Gbar_D03G002400.1	Gh_A05G188700.1	0.343182	1.86306	0.184203
Gbar_D05G020980.1	Gh_A05G188700.1	NaN	0.0471483	NaN
Gbar_D06G001990.1	Gh_A05G188700.1	0.122791	1.11089	0.110534
Gbar_D12G007630.1	Gh_A05G188700.1	0.315655	NaN	NaN
Gbar_A05G024740.1	Gh_A05G238700.1	NaN	NaN	NaN
Gbar_D05G025570.1	Gh_A05G238700.1	0.0128759	0.0279535	0.460616
Gbar_A03G009170.1	Gh_A05G243000.1	0.19934	0.869112	0.22936
Gbar_A05G018680.1	Gh_A05G243000.1	0.13852	0.52455	0.264075
Gbar_D02G010340.1	Gh_A05G243000.1	0.191809	0.774272	0.247728
Gbar_D05G026060.1	Gh_A05G243000.1	0.0231828	0.0686979	0.33746
Gbar_D05G019360.1	Gh_A05G243000.1	0.126296	0.515746	0.244879
Gbar_A01G011330.1	Gh_A06G021100.1	0.162843	1.4101	0.115483
Gbar_A02G016830.1	Gh_A06G021100.1	0.268983	1.26553	0.212545
Gbar_A05G020320.1	Gh_A06G021100.1	0.119414	0.99771	0.119688
Gbar_A06G001890.1	Gh_A06G021100.1	NaN	NaN	NaN
Gbar_A12G007700.1	Gh_A06G021100.1	0.331601	1.86543	0.177761
Gbar_D03G002400.1	Gh_A06G021100.1	0.264287	1.32926	0.198823
Gbar_D05G020980.1	Gh_A06G021100.1	0.119383	0.964998	0.123713
Gbar_D06G001990.1	Gh_A06G021100.1	0.0156123	0.0197763	0.789448
Gbar_D12G007630.1	Gh_A06G021100.1	0.335075	1.89401	0.176913
Gbar_A06G006840.1	Gh_A06G074100.1	0.00686602	NaN	NaN
Gbar_A07G000820.1	Gh_A06G074100.1	0.08533	0.845066	0.100974
Gbar_A08G026420.1	Gh_A06G074100.1	0.125675	0.861862	0.145818
Gbar_D06G007070.1	Gh_A06G074100.1	0.0103153	0.0400859	0.257331
Gbar_D07G000830.1	Gh_A06G074100.1	0.0852351	0.832209	0.10242
Gbar_D08G027080.1	Gh_A06G074100.1	0.13348	0.861624	0.154916
Gbar_A05G004400.1	Gh_A06G103900.1	0.108041	0.855185	0.126337
Gbar_A06G009650.1	Gh_A06G103900.1	0.0017138	0.00537155	0.31905
Gbar_A07G000820.1	Gh_A06G103900.1	0.325054	3.0121	0.107916
Gbar_A08G027170.1	Gh_A06G103900.1	0.159222	0.93646	0.170026
Gbar_D05G004920.1	Gh_A06G103900.1	0.113105	0.878862	0.128695
Gbar_D06G010140.1	Gh_A06G103900.1	0.00340764	0.060667	0.0561697
Gbar_D07G000830.1	Gh_A06G103900.1	0.328145	3.63902	0.090174
Gbar_D08G027890.1	Gh_A06G103900.1	0.18662	1.01932	0.183083
Gbar_A05G004400.1	Gh_A07G007300.1	0.319853	5.15874	0.0620022
Gbar_A06G006840.1	Gh_A07G007300.1	0.104538	0.89588	0.116687
Gbar_A07G000820.1	Gh_A07G007300.1	0.00178731	NaN	NaN
Gbar_A08G026420.1	Gh_A07G007300.1	0.126521	0.692426	0.182721
Gbar_D05G004920.1	Gh_A07G007300.1	0.321437	NaN	NaN
Gbar_D06G007070.1	Gh_A07G007300.1	0.104454	0.84397	0.123765
Gbar_D07G000830.1	Gh_A07G007300.1	0.00716744	0.0482336	0.148599
Gbar_D08G027080.1	Gh_A07G007300.1	0.134426	0.648318	0.207345
Gbar_A07G004610.1	Gh_A07G047000.1	NaN	NaN	NaN
Gbar_D07G004890.1	Gh_A07G047000.1	0.0236876	0.0237644	0.99677
Gbar_A07G015830.1	Gh_A07G161100.1	0.00371633	NaN	NaN
Gbar_A08G015170.1	Gh_A07G161100.1	0.22674	0.554398	0.408985
Gbar_D07G016240.1	Gh_A07G161100.1	0.0206748	0.041948	0.492866
Gbar_D08G015980.1	Gh_A07G161100.1	0.229944	0.563693	0.407923
Gbar_D11G008400.1	Gh_A07G161100.1	0.187856	0.458529	0.409692
Gbar_A07G015830.1	Gh_A08G159800.1	0.224771	0.544988	0.412433
Gbar_A08G015170.1	Gh_A08G159800.1	0.00171135	0.0113854	0.150311
Gbar_A12G010440.1	Gh_A08G159800.1	0.235974	0.879073	0.268435
Gbar_D07G016240.1	Gh_A08G159800.1	0.204451	0.500933	0.40814
Gbar_D08G015980.1	Gh_A08G159800.1	0.0112135	0.0374358	0.299541
Gbar_D08G018970.1	Gh_A08G159800.1	0.41383	NaN	NaN
Gbar_D11G008400.1	Gh_A08G159800.1	0.185114	0.593575	0.311862
Gbar_D12G010480.1	Gh_A08G159800.1	0.215534	0.832369	0.258941
Gbar_A03G001260.1	Gh_A08G192800.1	0.217417	1.63506	0.132972
Gbar_A08G015170.1	Gh_A08G192800.1	0.42072	NaN	NaN
Gbar_A11G002320.1	Gh_A08G192800.1	0.220889	0.733783	0.301028
Gbar_D03G017240.1	Gh_A08G192800.1	0.205903	1.43987	0.143002
Gbar_D08G018970.1	Gh_A08G192800.1	0.0165638	0.0417741	0.396509
Gbar_D11G008400.1	Gh_A08G192800.1	0.449739	3.22401	0.139497
Gbar_D11G002700.1	Gh_A08G192800.1	0.223698	0.735273	0.304238
Gbar_A08G027720.1	Gh_A08G192800.1	0.00619199	0.00671897	0.921568
Gbar_A03G002080.1	Gh_A08G204100.1	0.158216	0.891246	0.177522
Gbar_A08G019230.1	Gh_A08G204100.1	NaN	0.00866436	NaN
Gbar_A12G023950.1	Gh_A08G204100.1	0.14252	0.309427	0.460594
Gbar_D03G016350.1	Gh_A08G204100.1	0.173227	0.865356	0.20018
Gbar_D08G020120.1	Gh_A08G204100.1	0.015558	0.0467684	0.332661
Gbar_D12G023590.1	Gh_A08G204100.1	0.142859	0.330452	0.432316
Gbar_A06G006840.1	Gh_A08G278400.1	0.130039	0.803483	0.161844
Gbar_A07G000820.1	Gh_A08G278400.1	0.128609	0.679363	0.189308
Gbar_A08G026420.1	Gh_A08G278400.1	0.00361012	NaN	NaN
Gbar_D06G007070.1	Gh_A08G278400.1	0.122903	0.790888	0.155399
Gbar_D07G000830.1	Gh_A08G278400.1	0.122538	0.58639	0.20897
Gbar_D08G027080.1	Gh_A08G278400.1	0.016414	0.0443167	0.37038
Gbar_A05G004400.1	Gh_A08G286000.1	0.126791	0.799379	0.158612
Gbar_A06G009650.1	Gh_A08G286000.1	0.137815	0.955587	0.144221
Gbar_A08G027170.1	Gh_A08G286000.1	0.00810408	0.0188986	0.428818
Gbar_D05G004920.1	Gh_A08G286000.1	0.125793	0.839204	0.149896
Gbar_D08G027890.1	Gh_A08G286000.1	0.048653	0.0620972	0.783498
Gbar_A11G000490.1	Gh_A09G052300.1	0.200446	1.20654	0.166133
Gbar_A12G027270.1	Gh_A09G052300.1	0.178495	0.841382	0.212145
Gbar_D09G004370.1	Gh_A09G052300.1	0.0175219	0.072905	0.240339
Gbar_D11G000880.1	Gh_A09G052300.1	0.178622	1.10571	0.161544
Gbar_D12G027190.1	Gh_A09G052300.1	0.185803	0.732152	0.253776
Gbar_A03G002080.1	Gh_A09G197100.1	0.320161	1.71848	0.186304
Gbar_A09G019050.1	Gh_A09G197100.1	0.00402078	NaN	NaN
Gbar_A11G000500.1	Gh_A09G197100.1	0.25802	0.80052	0.322315
Gbar_D03G016350.1	Gh_A09G197100.1	0.32323	1.98778	0.162609
Gbar_D09G018850.1	Gh_A09G197100.1	0.016195	0.0375862	0.430876
Gbar_D11G000890.1	Gh_A09G197100.1	0.239503	0.741044	0.323196
Gbar_D12G023590.1	Gh_A09G197100.1	0.432644	3.00258	0.144091
Gbar_A03G002070.1	Gh_A11G007900.1	0.366912	NaN	NaN
Gbar_A11G000490.1	Gh_A11G007900.1	NaN	NaN	NaN
Gbar_A12G027270.1	Gh_A11G007900.1	0.163539	0.747956	0.218648
Gbar_D03G016360.1	Gh_A11G007900.1	0.384308	NaN	NaN
Gbar_D09G004370.1	Gh_A11G007900.1	0.197477	1.19043	0.165886
Gbar_D11G000880.1	Gh_A11G007900.1	0.0228431	0.0552927	0.41313
Gbar_D12G027190.1	Gh_A11G007900.1	0.182267	0.752714	0.242147
Gbar_A07G015830.1	Gh_A11G082900.1	0.198025	0.538367	0.367826
Gbar_A08G015170.1	Gh_A11G082900.1	0.186335	0.687156	0.271169
Gbar_A11G004800.1	Gh_A11G082900.1	NaN	0.00591719	NaN
Gbar_A12G010440.1	Gh_A11G082900.1	0.229269	0.851207	0.269346
Gbar_D07G016240.1	Gh_A11G082900.1	0.177153	0.536565	0.330162
Gbar_D08G015980.1	Gh_A11G082900.1	0.180192	0.635308	0.28363
Gbar_D11G008400.1	Gh_A11G082900.1	0.00711538	0.0548468	0.129732
Gbar_D12G010480.1	Gh_A11G082900.1	0.229145	0.869892	0.263417
Gbar_A11G010150.1	Gh_A11G105000.1	NaN	NaN	NaN
Gbar_A12G012220.1	Gh_A11G105000.1	0.133399	1.38282	0.0964693
Gbar_D11G010730.1	Gh_A11G105000.1	0.0116961	0.0475721	0.245861
Gbar_D12G012300.1	Gh_A11G105000.1	0.130242	1.37535	0.0946977
Gbar_A11G025790.1	Gh_A11G274800.1	0.0785272	0.11022	0.712456
Gbar_D11G026790.1	Gh_A11G274800.1	0.00749382	0.0188098	0.3984
Gbar_A02G016830.1	Gh_A12G080000.1	0.0592867	0.510127	0.11622
Gbar_A05G020320.1	Gh_A12G080000.1	0.306396	NaN	NaN
Gbar_A06G001890.1	Gh_A12G080000.1	0.326995	1.86543	0.175292
Gbar_A12G007700.1	Gh_A12G080000.1	0.00253915	NaN	NaN
Gbar_D03G002400.1	Gh_A12G080000.1	0.0563839	0.511723	0.110185
Gbar_D05G020980.1	Gh_A12G080000.1	0.3063	NaN	NaN
Gbar_D06G001990.1	Gh_A12G080000.1	0.331601	1.86543	0.177761
Gbar_D12G007630.1	Gh_A12G080000.1	0.00508692	0.0166442	0.305627
Gbar_A11G010150.1	Gh_A12G129200.1	0.134771	1.36309	0.0988715
Gbar_A12G012220.1	Gh_A12G129200.1	0.00473188	NaN	NaN
Gbar_D11G010730.1	Gh_A12G129200.1	0.142905	1.3138	0.108772
Gbar_D12G012300.1	Gh_A12G129200.1	0.0118909	0.0567072	0.209689
Gbar_A03G002070.1	Gh_A12G250200.1	0.185039	1.16767	0.158468
Gbar_A12G023940.1	Gh_A12G250200.1	0.00174216	0.00582527	0.299069
Gbar_A12G027270.1	Gh_A12G250200.1	0.369162	NaN	NaN
Gbar_D03G016360.1	Gh_A12G250200.1	0.128666	1.18476	0.108601
Gbar_D12G023580.1	Gh_A12G250200.1	0.0122648	0.0358099	0.342499
Gbar_D12G027190.1	Gh_A12G250200.1	0.369951	NaN	NaN
Gbar_A03G002080.1	Gh_A12G250400.1	0.146388	0.815938	0.179411
Gbar_A08G019230.1	Gh_A12G250400.1	0.135449	0.33609	0.403014
Gbar_A12G023950.1	Gh_A12G250400.1	0.00196271	NaN	NaN
Gbar_D03G016350.1	Gh_A12G250400.1	0.14839	0.792623	0.187213
Gbar_D08G020120.1	Gh_A12G250400.1	0.174377	0.334581	0.521181
Gbar_D12G023590.1	Gh_A12G250400.1	0.023784	0.0427597	0.556225
Gbar_A03G002070.1	Gh_A12G286200.1	0.452994	NaN	NaN
Gbar_A09G005080.1	Gh_A12G286200.1	0.191142	0.805807	0.237206
Gbar_A11G000490.1	Gh_A12G286200.1	0.174541	0.750468	0.232576
Gbar_A12G027270.1	Gh_A12G286200.1	NaN	NaN	NaN
Gbar_A12G023940.1	Gh_A12G286200.1	0.381297	NaN	NaN
Gbar_D03G016360.1	Gh_A12G286200.1	0.404672	NaN	NaN
Gbar_D09G004370.1	Gh_A12G286200.1	0.17189	0.801631	0.214425
Gbar_D11G000880.1	Gh_A12G286200.1	0.18841	0.70711	0.266451
Gbar_D12G027190.1	Gh_A12G286200.1	0.0202578	0.0205963	0.983568
Gbar_D12G023580.1	Gh_A12G286200.1	0.378437	NaN	NaN
Gbar_A01G020590.1	Gh_D01G228500.1	0.0207466	0.0403866	0.5137
Gbar_A05G008100.1	Gh_D01G228500.1	0.469836	NaN	NaN
Gbar_D01G021730.1	Gh_D01G228500.1	0.00852433	NaN	NaN
Gbar_D04G011220.1	Gh_D01G228500.1	0.256404	1.19719	0.214172
Gbar_D05G008590.1	Gh_D01G228500.1	0.425728	NaN	NaN
Gbar_A01G020600.1	Gh_D01G228700.1	0.017685	0.0312953	0.565102
Gbar_A01G013280.1	Gh_D01G228700.1	0.14509	1.41687	0.102401
Gbar_D01G021750.1	Gh_D01G228700.1	NaN	NaN	NaN
Gbar_D01G014000.1	Gh_D01G228700.1	0.139023	1.47363	0.0943404
Gbar_D04G011250.1	Gh_D01G228700.1	0.133396	1.02867	0.129678
Gbar_A03G009170.1	Gh_D02G108600.1	0.0105234	0.0252922	0.416074
Gbar_A05G018680.1	Gh_D02G108600.1	0.119575	0.522019	0.229062
Gbar_D02G010340.1	Gh_D02G108600.1	0.00348281	NaN	NaN
Gbar_D05G019360.1	Gh_D02G108600.1	0.124888	0.516392	0.241848
Gbar_D05G026060.1	Gh_D02G108600.1	0.189314	0.771764	0.2453
Gbar_A02G009700.1	Gh_D02G115100.1	0.0143889	0.02703	0.532333
Gbar_D02G010940.1	Gh_D02G115100.1	0.00238001	NaN	NaN
Gbar_A02G016830.1	Gh_D03G025900.1	0.00266135	0.0537945	0.0494724
Gbar_A05G020320.1	Gh_D03G025900.1	0.343182	1.75345	0.195718
Gbar_A06G001890.1	Gh_D03G025900.1	0.264287	1.32926	0.198823
Gbar_A12G007700.1	Gh_D03G025900.1	0.0699318	0.469754	0.148869
Gbar_D03G002400.1	Gh_D03G025900.1	NaN	NaN	NaN
Gbar_D05G020980.1	Gh_D03G025900.1	0.343071	1.75923	0.195012
Gbar_D06G001990.1	Gh_D03G025900.1	0.268731	1.32926	0.202167
Gbar_D12G007630.1	Gh_D03G025900.1	0.0670057	0.503139	0.133175
Gbar_A02G012980.1	Gh_D03G065000.1	0.0231903	0.0335251	0.691727
Gbar_A05G012920.1	Gh_D03G065000.1	0.171027	0.92249	0.185397
Gbar_D03G005960.1	Gh_D03G065000.1	0.00381316	NaN	NaN
Gbar_D05G013290.1	Gh_D03G065000.1	0.168692	0.898766	0.187693
Gbar_D09G008780.1	Gh_D03G065000.1	0.223657	0.835039	0.26784
Gbar_A03G002080.1	Gh_D03G172400.1	0.0201862	0.0748543	0.269674
Gbar_A08G019230.1	Gh_D03G172400.1	0.155983	0.742656	0.210034
Gbar_A12G023950.1	Gh_D03G172400.1	0.143793	0.800397	0.179652
Gbar_D03G016350.1	Gh_D03G172400.1	NaN	NaN	NaN
Gbar_D08G020120.1	Gh_D03G172400.1	0.17348	0.936724	0.185198
Gbar_D12G023590.1	Gh_D03G172400.1	0.140987	0.83796	0.16825
Gbar_A03G002070.1	Gh_D03G172500.1	0.0174903	0.0221828	0.788464
Gbar_A12G023940.1	Gh_D03G172500.1	0.149532	1.08224	0.138169
Gbar_D03G016360.1	Gh_D03G172500.1	0.00231214	0.00768253	0.300961
Gbar_D12G023580.1	Gh_D03G172500.1	0.135438	1.18931	0.11388
Gbar_A03G001260.1	Gh_D03G186100.1	0.007955	0.0705573	0.112745
Gbar_A11G002320.1	Gh_D03G186100.1	0.28779	1.58387	0.181701
Gbar_D03G017240.1	Gh_D03G186100.1	NaN	0.00677971	NaN
Gbar_D08G018970.1	Gh_D03G186100.1	0.210646	1.40268	0.150174
Gbar_D11G002700.1	Gh_D03G186100.1	0.285421	1.51316	0.188626
Gbar_A01G020590.1	Gh_D04G118800.1	0.215909	1.3073	0.165157
Gbar_A04G006770.1	Gh_D04G118800.1	0.0102147	0.0278778	0.366409
Gbar_A05G008100.1	Gh_D04G118800.1	0.397939	NaN	NaN
Gbar_D01G021730.1	Gh_D04G118800.1	0.248925	1.18552	0.209972
Gbar_D04G011220.1	Gh_D04G118800.1	0.00610587	0.0068966	0.885345
Gbar_D05G008590.1	Gh_D04G118800.1	0.421145	NaN	NaN
Gbar_A01G020600.1	Gh_D04G119200.1	0.130288	0.97511	0.133614
Gbar_D01G021750.1	Gh_D04G119200.1	0.130407	1.02867	0.126773
Gbar_D01G014000.1	Gh_D04G119200.1	0.120309	0.735252	0.16363
Gbar_D04G011250.1	Gh_D04G119200.1	0.00217313	NaN	NaN
Gbar_A05G004400.1	Gh_D05G050500.1	0.0117501	0.0211748	0.554912
Gbar_A06G009650.1	Gh_D05G050500.1	0.115192	0.841785	0.136843
Gbar_A07G000820.1	Gh_D05G050500.1	0.324248	NaN	NaN
Gbar_A08G027170.1	Gh_D05G050500.1	0.131493	0.876231	0.150067
Gbar_D05G004920.1	Gh_D05G050500.1	NaN	NaN	NaN
Gbar_D06G010140.1	Gh_D05G050500.1	0.117196	0.77859	0.150523
Gbar_D08G027890.1	Gh_D05G050500.1	0.164001	0.879399	0.186492
Gbar_A05G008100.1	Gh_D05G083600.1	0.0184436	0.0561009	0.328757
Gbar_D01G021730.1	Gh_D05G083600.1	0.412888	NaN	NaN
Gbar_D04G011220.1	Gh_D05G083600.1	0.395887	NaN	NaN
Gbar_D05G008590.1	Gh_D05G083600.1	0.00202498	0.0136834	0.147988
Gbar_A02G012980.1	Gh_D05G130400.1	0.174759	0.907664	0.192537
Gbar_A05G012920.1	Gh_D05G130400.1	0.00918566	0.0369685	0.248473
Gbar_A09G009190.1	Gh_D05G130400.1	0.155488	0.916474	0.169659
Gbar_D03G005960.1	Gh_D05G130400.1	0.172227	0.869023	0.198185
Gbar_D05G013290.1	Gh_D05G130400.1	0.00182927	NaN	NaN
Gbar_D05G004920.1	Gh_D05G130400.1	0.340959	1.88934	0.180464
Gbar_D09G008780.1	Gh_D05G130400.1	0.149066	0.919087	0.16219
Gbar_A03G009170.1	Gh_D05G190100.1	0.126753	0.53834	0.235451
Gbar_A05G018680.1	Gh_D05G190100.1	0.0166314	0.0317508	0.523811
Gbar_D02G010340.1	Gh_D05G190100.1	0.127012	0.517188	0.245582
Gbar_D05G019360.1	Gh_D05G190100.1	0.00361555	NaN	NaN
Gbar_D05G026060.1	Gh_D05G190100.1	0.142031	0.494217	0.287387
Gbar_A01G011330.1	Gh_D05G206100.1	0.105212	0.593732	0.177205
Gbar_A02G016830.1	Gh_D05G206100.1	0.345823	1.79393	0.192774
Gbar_A05G020320.1	Gh_D05G206100.1	NaN	0.0374785	NaN
Gbar_A06G001890.1	Gh_D05G206100.1	0.119383	0.999323	0.119464
Gbar_A12G007700.1	Gh_D05G206100.1	0.310913	NaN	NaN
Gbar_D03G002400.1	Gh_D05G206100.1	0.343071	1.86986	0.183474
Gbar_D05G020980.1	Gh_D05G206100.1	NaN	0.00920257	NaN
Gbar_D06G001990.1	Gh_D05G206100.1	0.122759	0.999323	0.122843
Gbar_D12G007630.1	Gh_D05G206100.1	0.315555	NaN	NaN
Gbar_A05G024740.1	Gh_D05G254300.1	0.0144293	0.0267487	0.539438
Gbar_D05G025570.1	Gh_D05G254300.1	NaN	NaN	NaN
Gbar_A03G009170.1	Gh_D05G259000.1	0.177592	0.78301	0.226807
Gbar_A05G018680.1	Gh_D05G259000.1	0.148571	0.497087	0.298884
Gbar_D02G010340.1	Gh_D05G259000.1	0.189314	0.771764	0.2453
Gbar_D05G026060.1	Gh_D05G259000.1	NaN	NaN	NaN
Gbar_D05G019360.1	Gh_D05G259000.1	0.137364	0.494978	0.277516
Gbar_A01G011330.1	Gh_D06G020300.1	0.143753	1.27174	0.113036
Gbar_A02G016830.1	Gh_D06G020300.1	0.276371	1.28614	0.214883
Gbar_A05G020320.1	Gh_D06G020300.1	0.129558	1.03529	0.125141
Gbar_A06G001890.1	Gh_D06G020300.1	0.00846869	0.0181141	0.467519
Gbar_A12G007700.1	Gh_D06G020300.1	0.340404	1.88138	0.180933
Gbar_D03G002400.1	Gh_D06G020300.1	0.271624	1.35183	0.20093
Gbar_D05G020980.1	Gh_D06G020300.1	0.129524	0.933607	0.138735
Gbar_D06G001990.1	Gh_D06G020300.1	0.0042576	NaN	NaN
Gbar_D12G007630.1	Gh_D06G020300.1	0.320699	1.94849	0.164589
Gbar_A06G006840.1	Gh_D06G072600.1	0.0120571	0.0399904	0.3015
Gbar_A07G000820.1	Gh_D06G072600.1	0.092565	0.794216	0.116549
Gbar_A08G026420.1	Gh_D06G072600.1	0.125167	0.822429	0.152192
Gbar_D06G007070.1	Gh_D06G072600.1	0.00513994	NaN	NaN
Gbar_D07G000830.1	Gh_D06G072600.1	0.0945036	0.782081	0.120836
Gbar_D08G027080.1	Gh_D06G072600.1	0.132977	0.822438	0.161686
Gbar_A05G004400.1	Gh_D06G103500.1	0.110093	0.788175	0.139681
Gbar_A06G009650.1	Gh_D06G103500.1	0.00861583	0.0553757	0.155589
Gbar_A07G000820.1	Gh_D06G103500.1	0.340209	3.06381	0.111041
Gbar_D05G004920.1	Gh_D06G103500.1	0.115174	0.77859	0.147927
Gbar_D06G010140.1	Gh_D06G103500.1	0.00339896	NaN	NaN
Gbar_D07G000830.1	Gh_D06G103500.1	0.350699	3.13568	0.111841
Gbar_A05G004400.1	Gh_D07G008800.1	0.311554	NaN	NaN
Gbar_A06G006840.1	Gh_D07G008800.1	0.105659	0.876465	0.120551
Gbar_A06G009650.1	Gh_D07G008800.1	0.336162	4.73849	0.0709428
Gbar_A07G000820.1	Gh_D07G008800.1	0.00895934	0.0484283	0.185002
Gbar_A08G026420.1	Gh_D07G008800.1	0.122457	0.616018	0.198788
Gbar_D05G004920.1	Gh_D07G008800.1	0.317636	NaN	NaN
Gbar_D06G007070.1	Gh_D07G008800.1	0.108323	0.819552	0.132174
Gbar_D06G010140.1	Gh_D07G008800.1	0.334862	3.44634	0.0971646
Gbar_D07G000830.1	Gh_D07G008800.1	0.00535717	0.011858	0.451778
Gbar_D08G027080.1	Gh_D07G008800.1	0.129233	0.582733	0.22177
Gbar_A07G004610.1	Gh_D07G047800.1	0.0236876	0.0237644	0.99677
Gbar_D07G004890.1	Gh_D07G047800.1	NaN	NaN	NaN
Gbar_A07G015830.1	Gh_D07G159800.1	0.0207072	0.0417395	0.496105
Gbar_A08G015170.1	Gh_D07G159800.1	0.210649	0.496227	0.424502
Gbar_D07G016240.1	Gh_D07G159800.1	0.00372325	NaN	NaN
Gbar_D08G015980.1	Gh_D07G159800.1	0.213768	0.480056	0.445299
Gbar_D11G008400.1	Gh_D07G159800.1	0.177361	0.494764	0.358476
Gbar_D07G017240.1	Gh_D07G170600.1	0.239977	0.534643	0.448855
Gbar_A07G015830.1	Gh_D08G159300.1	0.227608	0.579788	0.392571
Gbar_A08G015170.1	Gh_D08G159300.1	0.0129462	0.0494365	0.261876
Gbar_A12G010440.1	Gh_D08G159300.1	0.208744	0.78771	0.265001
Gbar_D07G016240.1	Gh_D08G159300.1	0.210058	0.48608	0.432147
Gbar_D08G015980.1	Gh_D08G159300.1	NaN	NaN	NaN
Gbar_D11G008400.1	Gh_D08G159300.1	0.178847	0.562359	0.31803
Gbar_D12G010480.1	Gh_D08G159300.1	0.209458	0.781995	0.267851
Gbar_A03G001260.1	Gh_D08G189000.1	0.207364	1.49077	0.139099
Gbar_A08G015170.1	Gh_D08G189000.1	0.420522	NaN	NaN
Gbar_A11G002320.1	Gh_D08G189000.1	0.20727	0.723867	0.286337
Gbar_D03G017240.1	Gh_D08G189000.1	0.206438	1.46223	0.14118
Gbar_D08G018970.1	Gh_D08G189000.1	0.00410538	0.00681049	0.602803
Gbar_D11G008400.1	Gh_D08G189000.1	0.460122	2.72693	0.168733
Gbar_D11G002700.1	Gh_D08G189000.1	0.210525	0.741299	0.283995
Gbar_A08G027720.1	Gh_D08G189000.1	0.018725	0.0412948	0.453446
Gbar_A03G002080.1	Gh_D08G199600.1	0.151929	0.915331	0.165983
Gbar_A08G019230.1	Gh_D08G199600.1	0.00888241	0.06277	0.141507
Gbar_A12G023950.1	Gh_D08G199600.1	0.166734	0.334581	0.498338
Gbar_D03G016350.1	Gh_D08G199600.1	0.166804	0.88846	0.187745
Gbar_D08G020120.1	Gh_D08G199600.1	0.00386599	0.0115609	0.334401
Gbar_D12G023590.1	Gh_D08G199600.1	0.164421	0.342609	0.47991
Gbar_A06G006840.1	Gh_D08G268500.1	0.13581	0.81864	0.165897
Gbar_A07G000820.1	Gh_D08G268500.1	0.134426	0.648318	0.207345
Gbar_A08G026420.1	Gh_D08G268500.1	0.0182713	0.0442233	0.41316
Gbar_D06G007070.1	Gh_D08G268500.1	0.128604	0.805886	0.15958
Gbar_D07G000830.1	Gh_D08G268500.1	0.128312	0.559385	0.229381
Gbar_D08G027080.1	Gh_D08G268500.1	0.0018105	NaN	NaN
Gbar_A05G004400.1	Gh_D08G276700.1	0.117365	0.756261	0.155191
Gbar_A06G009650.1	Gh_D08G276700.1	0.135184	0.9898	0.136577
Gbar_A08G027170.1	Gh_D08G276700.1	0.0183215	0.0518285	0.353503
Gbar_D05G004920.1	Gh_D08G276700.1	0.120935	0.794193	0.152274
Gbar_D08G027890.1	Gh_D08G276700.1	0.0382481	0.0428688	0.892214
Gbar_A11G000490.1	Gh_D09G046700.1	0.197477	1.15923	0.170351
Gbar_A12G027270.1	Gh_D09G046700.1	0.161138	0.800039	0.201412
Gbar_D09G004370.1	Gh_D09G046700.1	NaN	0.00637623	NaN
Gbar_D11G000880.1	Gh_D09G046700.1	0.176531	1.14877	0.15367
Gbar_D12G027190.1	Gh_D09G046700.1	0.171342	0.751063	0.228132
Gbar_A09G019050.1	Gh_D09G190600.1	0.0161868	0.0376451	0.429983
Gbar_A11G000500.1	Gh_D09G190600.1	0.25023	0.795831	0.314425
Gbar_D09G018850.1	Gh_D09G190600.1	NaN	NaN	NaN
Gbar_D11G000890.1	Gh_D09G190600.1	0.231346	0.739363	0.312899
Gbar_A10G025550.1	Gh_D10G282300.1	0.0118521	0.0270706	0.437822
Gbar_D10G026620.1	Gh_D10G282300.1	0.00147239	NaN	NaN
Gbar_A03G002070.1	Gh_D11G008600.1	0.362811	NaN	NaN
Gbar_A11G000490.1	Gh_D11G008600.1	0.0198654	0.0670463	0.296294
Gbar_A12G023940.1	Gh_D11G008600.1	0.332743	NaN	NaN
Gbar_A12G027270.1	Gh_D11G008600.1	0.16693	0.677664	0.246331
Gbar_D03G016360.1	Gh_D11G008600.1	0.365315	NaN	NaN
Gbar_D09G004370.1	Gh_D11G008600.1	0.187846	1.23343	0.152296
Gbar_D11G000880.1	Gh_D11G008600.1	0.00411665	0.0132894	0.30977
Gbar_D12G027190.1	Gh_D11G008600.1	0.200129	0.763732	0.262041
Gbar_A03G002080.1	Gh_D11G008700.1	0.322434	1.709	0.188668
Gbar_A09G019050.1	Gh_D11G008700.1	0.242268	0.761167	0.318285
Gbar_A11G000500.1	Gh_D11G008700.1	0.0139562	0.0669476	0.208465
Gbar_A12G023950.1	Gh_D11G008700.1	0.391334	2.25563	0.173492
Gbar_D03G016350.1	Gh_D11G008700.1	0.319388	2.35301	0.135736
Gbar_D09G018850.1	Gh_D11G008700.1	0.231297	0.757402	0.305382
Gbar_D11G000890.1	Gh_D11G008700.1	0.00376471	0.0112943	0.333328
Gbar_A03G001260.1	Gh_D11G026900.1	0.287151	1.64442	0.174621
Gbar_A11G002320.1	Gh_D11G026900.1	0.00950282	0.0330814	0.287255
Gbar_D03G017240.1	Gh_D11G026900.1	0.285421	1.56798	0.182031
Gbar_D08G018970.1	Gh_D11G026900.1	0.211042	0.762221	0.276878
Gbar_D11G002700.1	Gh_D11G026900.1	0.00189155	NaN	NaN
Gbar_D11G008400.1	Gh_D11G026900.1	0.440543	2.19627	0.200587
Gbar_A07G015830.1	Gh_D11G083300.1	0.217173	0.597315	0.363582
Gbar_A08G015170.1	Gh_D11G083300.1	0.185937	0.611471	0.304082
Gbar_A11G004800.1	Gh_D11G083300.1	0.00714504	0.0614468	0.11628
Gbar_A12G010440.1	Gh_D11G083300.1	0.220101	0.874644	0.251647
Gbar_D07G016240.1	Gh_D11G083300.1	0.185155	0.50921	0.363613
Gbar_D08G018970.1	Gh_D11G083300.1	0.444846	2.7368	0.162542
Gbar_D08G015980.1	Gh_D11G083300.1	0.177463	0.56485	0.314177
Gbar_D11G008400.1	Gh_D11G083300.1	NaN	0.011858	NaN
Gbar_D12G010480.1	Gh_D11G083300.1	0.219974	0.893886	0.246088
Gbar_A11G010150.1	Gh_D11G105500.1	0.0140574	0.0475721	0.295497
Gbar_A12G012220.1	Gh_D11G105500.1	0.144411	1.33207	0.108411
Gbar_D11G010730.1	Gh_D11G105500.1	0.00231571	NaN	NaN
Gbar_D12G012300.1	Gh_D11G105500.1	0.143993	1.335	0.10786
Gbar_A11G025790.1	Gh_D11G273600.1	0.00682599	0.00863319	0.790668
Gbar_D11G026790.1	Gh_D11G273600.1	NaN	NaN	NaN
Gbar_A11G033310.1	Gh_D11G364700.1	0.00602715	0.0335877	0.179445
Gbar_D11G034330.1	Gh_D11G364700.1	0.00301357	0.00554531	0.543444
Gbar_A02G016830.1	Gh_D12G098100.1	0.0592867	0.510127	0.11622
Gbar_A05G020320.1	Gh_D12G098100.1	0.315655	NaN	NaN
Gbar_A12G007700.1	Gh_D12G098100.1	0.00764338	0.00827595	0.923566
Gbar_D03G002400.1	Gh_D12G098100.1	0.0563839	0.511723	0.110185
Gbar_D05G020980.1	Gh_D12G098100.1	0.315555	NaN	NaN
Gbar_D06G001990.1	Gh_D12G098100.1	0.339732	1.78571	0.19025
Gbar_D12G007630.1	Gh_D12G098100.1	NaN	0.00827595	NaN
Gbar_A11G010150.1	Gh_D12G129600.1	0.127177	1.39671	0.0910548
Gbar_A12G012220.1	Gh_D12G129600.1	0.00710906	0.0567839	0.125195
Gbar_D11G010730.1	Gh_D12G129600.1	0.135253	1.34481	0.100574
Gbar_D12G012300.1	Gh_D12G129600.1	0.00473374	NaN	NaN
Gbar_A03G002070.1	Gh_D12G245100.1	0.176321	1.29498	0.136157
Gbar_A12G023940.1	Gh_D12G245100.1	0.0140314	0.041969	0.334328
Gbar_A12G027270.1	Gh_D12G245100.1	0.369907	NaN	NaN
Gbar_D03G016360.1	Gh_D12G245100.1	0.122811	1.32361	0.0927844
Gbar_D12G023580.1	Gh_D12G245100.1	NaN	0.0118055	NaN
Gbar_D12G027190.1	Gh_D12G245100.1	0.370416	NaN	NaN
Gbar_A03G002070.1	Gh_D12G280600.1	0.459529	NaN	NaN
Gbar_A09G005080.1	Gh_D12G280600.1	0.189489	0.744604	0.254483
Gbar_A11G000490.1	Gh_D12G280600.1	0.180957	0.762258	0.237396
Gbar_A12G027270.1	Gh_D12G280600.1	0.018003	0.0248543	0.724339
Gbar_D03G016360.1	Gh_D12G280600.1	0.416305	NaN	NaN
Gbar_D09G004370.1	Gh_D12G280600.1	0.170085	0.77906	0.21832
Gbar_D11G000880.1	Gh_D12G280600.1	0.212792	0.800388	0.265861
Gbar_D12G027190.1	Gh_D12G280600.1	0.00400535	NaN	NaN
Gbar_D12G023580.1	Gh_D12G280600.1	0.372175	NaN	NaN
Gbar_A05G005500.1	Gh_A05G045600.1	0.00715285	NaN	NaN
Gbar_A05G011800.1	Gh_A05G045600.1	0.251077	NaN	NaN
Gbar_A06G010670.1	Gh_A05G045600.1	0.11431	0.682861	0.167399
Gbar_A06G019770.1	Gh_A05G045600.1	0.270079	2.37148	0.113886
Gbar_A07G003330.1	Gh_A05G045600.1	0.0841944	0.538016	0.15649
Gbar_D05G005930.1	Gh_A05G045600.1	0.0167739	0.0229025	0.732402
Gbar_D05G012220.1	Gh_A05G045600.1	0.259348	3.19633	0.0811393
Gbar_D06G011140.1	Gh_A05G045600.1	0.117346	0.701993	0.167161
Gbar_D06G020650.1	Gh_A05G045600.1	0.245652	2.46165	0.0997917
Gbar_D07G003560.1	Gh_A05G045600.1	0.0773715	0.499298	0.154961
Gbar_A05G011800.1	Gh_A05G107800.1	0.00241595	NaN	NaN
Gbar_A05G005500.1	Gh_A05G107800.1	0.234222	NaN	NaN
Gbar_A06G019770.1	Gh_A05G107800.1	0.131339	0.493102	0.266353
Gbar_A06G010670.1	Gh_A05G107800.1	0.269483	NaN	NaN
Gbar_A07G003330.1	Gh_A05G107800.1	0.212593	3.05451	0.0695998
Gbar_D05G012220.1	Gh_A05G107800.1	0.0145931	0.0411626	0.354523
Gbar_D05G005930.1	Gh_A05G107800.1	0.227198	NaN	NaN
Gbar_D06G020650.1	Gh_A05G107800.1	0.110933	0.430187	0.257871
Gbar_D06G011140.1	Gh_A05G107800.1	0.291681	NaN	NaN
Gbar_D07G003560.1	Gh_A05G107800.1	0.216173	3.05451	0.0707715
Gbar_A06G010370.1	Gh_A06G110900.1	NaN	0.0067265	NaN
Gbar_A08G027430.1	Gh_A06G110900.1	0.101935	0.731989	0.139257
Gbar_D06G010850.1	Gh_A06G110900.1	0.00422239	0.0279102	0.151285
Gbar_D07G003240.1	Gh_A06G110900.1	0.129693	0.881293	0.147162
Gbar_D08G028170.1	Gh_A06G110900.1	0.102018	0.728862	0.139969
Gbar_A05G005500.1	Gh_A06G114300.1	0.105461	0.661963	0.159315
Gbar_A05G011800.1	Gh_A06G114300.1	0.269483	NaN	NaN
Gbar_A06G010670.1	Gh_A06G114300.1	NaN	0.00815225	NaN
Gbar_A07G003330.1	Gh_A06G114300.1	0.118726	0.816874	0.145342
Gbar_D05G005930.1	Gh_A06G114300.1	0.103037	0.67795	0.151983
Gbar_D05G012220.1	Gh_A06G114300.1	0.291712	NaN	NaN
Gbar_D06G011140.1	Gh_A06G114300.1	0.0101826	0.0331088	0.307549
Gbar_D07G003560.1	Gh_A06G114300.1	0.115836	0.744179	0.155656
Gbar_A05G011800.1	Gh_A06G213300.1	0.128404	0.492622	0.260655
Gbar_A05G005500.1	Gh_A06G213300.1	0.259433	2.36011	0.109924
Gbar_A06G019770.1	Gh_A06G213300.1	NaN	NaN	NaN
Gbar_A07G003330.1	Gh_A06G213300.1	0.265336	3.5462	0.0748225
Gbar_D05G012220.1	Gh_A06G213300.1	0.125253	0.480076	0.260902
Gbar_D05G005930.1	Gh_A06G213300.1	0.228234	1.88053	0.121367
Gbar_D06G020650.1	Gh_A06G213300.1	0.01365	0.0189284	0.721139
Gbar_A05G005500.1	Gh_A07G034600.1	0.0760307	0.537508	0.14145
Gbar_A05G011800.1	Gh_A07G034600.1	0.212648	3.02359	0.0703299
Gbar_A06G010670.1	Gh_A07G034600.1	0.118726	0.816874	0.145342
Gbar_A06G019770.1	Gh_A07G034600.1	0.265336	3.5462	0.0748225
Gbar_A07G003330.1	Gh_A07G034600.1	NaN	NaN	NaN
Gbar_D05G005930.1	Gh_A07G034600.1	0.0786973	0.571605	0.137678
Gbar_D05G012220.1	Gh_A07G034600.1	0.28674	NaN	NaN
Gbar_D06G011140.1	Gh_A07G034600.1	0.121792	0.768197	0.158542
Gbar_D06G020650.1	Gh_A07G034600.1	0.25075	2.89357	0.0866575
Gbar_D07G003560.1	Gh_A07G034600.1	0.0118673	0.03847	0.308483
Gbar_A05G001710.1	Gh_A07G040200.1	0.124139	0.464628	0.26718
Gbar_D07G004130.1	Gh_A07G040200.1	0.0108836	0.0297253	0.366138
Gbar_A06G010370.1	Gh_A08G288800.1	0.126105	0.860374	0.14657
Gbar_A08G027430.1	Gh_A08G288800.1	0.0210063	0.0373005	0.563164
Gbar_D06G010850.1	Gh_A08G288800.1	0.129032	0.810872	0.159128
Gbar_D07G003240.1	Gh_A08G288800.1	0.139812	0.672304	0.20796
Gbar_D08G028170.1	Gh_A08G288800.1	0.0185195	0.0543413	0.340799
Gbar_A05G001710.1	Gh_D05G017200.1	0.0221418	0.0224456	0.986468
Gbar_D07G004130.1	Gh_D05G017200.1	0.137042	0.440469	0.311129
Gbar_A05G005500.1	Gh_D05G060300.1	0.00954477	0.0228589	0.417551
Gbar_A05G011800.1	Gh_D05G060300.1	0.230786	NaN	NaN
Gbar_A06G010670.1	Gh_D05G060300.1	0.103084	0.696936	0.147911
Gbar_A06G019770.1	Gh_D05G060300.1	0.228347	1.8689	0.122183
Gbar_A07G003330.1	Gh_D05G060300.1	0.0787311	0.570498	0.138004
Gbar_D05G005930.1	Gh_D05G060300.1	NaN	0.0152289	NaN
Gbar_D05G012220.1	Gh_D05G060300.1	0.245761	NaN	NaN
Gbar_D06G011140.1	Gh_D05G060300.1	0.111989	0.716361	0.15633
Gbar_D06G020650.1	Gh_D05G060300.1	0.214143	1.95856	0.109337
Gbar_D07G003560.1	Gh_D05G060300.1	0.0773715	0.530111	0.145953
Gbar_A05G011800.1	Gh_D05G118800.1	0.0170843	0.0409099	0.417608
Gbar_A05G005500.1	Gh_D05G118800.1	0.256395	2.92979	0.0875131
Gbar_A06G019770.1	Gh_D05G118800.1	0.131399	0.47638	0.275828
Gbar_A06G010670.1	Gh_D05G118800.1	0.29994	NaN	NaN
Gbar_D05G012220.1	Gh_D05G118800.1	0.00483483	NaN	NaN
Gbar_D05G005930.1	Gh_D05G118800.1	0.253152	3.64486	0.0694545
Gbar_D06G020650.1	Gh_D05G118800.1	0.12325	0.440019	0.280101
Gbar_D06G011140.1	Gh_D05G118800.1	0.305224	NaN	NaN
Gbar_A06G010370.1	Gh_D06G111400.1	0.00422239	0.0350531	0.120457
Gbar_D06G010850.1	Gh_D06G111400.1	NaN	NaN	NaN
Gbar_D07G003240.1	Gh_D06G111400.1	0.134273	0.824935	0.162768
Gbar_D08G028170.1	Gh_D06G111400.1	0.104656	0.709091	0.147592
Gbar_A05G005500.1	Gh_D06G113900.1	0.105654	0.696471	0.151699
Gbar_A05G011800.1	Gh_D06G113900.1	0.294117	NaN	NaN
Gbar_A06G010670.1	Gh_D06G113900.1	0.00508046	0.0245924	0.206587
Gbar_A07G003330.1	Gh_D06G113900.1	0.121962	0.740753	0.164645
Gbar_D05G005930.1	Gh_D06G113900.1	0.109125	0.713102	0.153028
Gbar_D05G012220.1	Gh_D06G113900.1	0.29548	NaN	NaN
Gbar_D06G011140.1	Gh_D06G113900.1	0.00503147	NaN	NaN
Gbar_D07G003560.1	Gh_D06G113900.1	0.119057	0.675293	0.176304
Gbar_A05G011800.1	Gh_D06G220000.1	0.110908	0.430587	0.257573
Gbar_A05G005500.1	Gh_D06G220000.1	0.25087	2.08876	0.120105
Gbar_A06G019770.1	Gh_D06G220000.1	0.0136323	0.0190084	0.717173
Gbar_A07G003330.1	Gh_D06G220000.1	0.248209	2.86097	0.0867569
Gbar_D05G012220.1	Gh_D06G220000.1	0.109772	0.423612	0.259134
Gbar_D05G005930.1	Gh_D06G220000.1	0.223298	1.80958	0.123397
Gbar_D06G020650.1	Gh_D06G220000.1	0.00387348	0.0125789	0.307934
Gbar_A06G010370.1	Gh_D07G033000.1	0.126926	0.906809	0.13997
Gbar_A08G027430.1	Gh_D07G033000.1	0.117432	0.661041	0.177647
Gbar_D06G010850.1	Gh_D07G033000.1	0.131495	0.824935	0.1594
Gbar_D07G003240.1	Gh_D07G033000.1	0.00226929	NaN	NaN
Gbar_D08G028170.1	Gh_D07G033000.1	0.117529	0.658271	0.178543
Gbar_Scaffold266G000010.1	Gh_D07G033000.1	0.00454031	0.0237801	0.190929
Gbar_A05G005500.1	Gh_D07G036100.1	0.0746757	0.49884	0.149699
Gbar_A05G011800.1	Gh_D07G036100.1	0.216229	3.02359	0.071514
Gbar_A06G010670.1	Gh_D07G036100.1	0.115836	0.744179	0.155656
Gbar_A06G019770.1	Gh_D07G036100.1	0.265336	NaN	NaN
Gbar_A07G003330.1	Gh_D07G036100.1	0.0118673	0.03847	0.308483
Gbar_D05G005930.1	Gh_D07G036100.1	0.0773383	0.531109	0.145616
Gbar_D05G012220.1	Gh_D07G036100.1	0.290688	4.57085	0.0635959
Gbar_D06G011140.1	Gh_D07G036100.1	0.118891	0.700072	0.169827
Gbar_D06G020650.1	Gh_D07G036100.1	0.257686	3.41343	0.0754918
Gbar_D07G003560.1	Gh_D07G036100.1	NaN	NaN	NaN
Gbar_A05G001710.1	Gh_D07G041300.1	0.129207	0.465808	0.277383
Gbar_D07G004130.1	Gh_D07G041300.1	NaN	NaN	NaN
Gbar_A06G010370.1	Gh_D08G279300.1	0.10206	0.747546	0.136527
Gbar_A08G027430.1	Gh_D08G279300.1	0.00455237	0.0152677	0.29817
Gbar_D06G010850.1	Gh_D08G279300.1	0.104699	0.707603	0.147963
Gbar_D07G003240.1	Gh_D08G279300.1	0.122996	0.656896	0.187238
Gbar_D08G028170.1	Gh_D08G279300.1	0.00227445	NaN	NaN
Gbar_A05G001710.1	Gh_D10G078500.1	0.22114	NaN	NaN
Gbar_D07G004130.1	Gh_D10G078500.1	0.197369	2.22217	0.0888182
Gbar_A01G001520.1	Gh_A01G018200.1	0.00101816	NaN	NaN
Gbar_A03G017570.1	Gh_A01G018200.1	0.231149	0.89076	0.259496
Gbar_A04G011100.1	Gh_A01G018200.1	0.235272	1.05932	0.222097
Gbar_A12G014980.1	Gh_A01G018200.1	0.206592	0.83042	0.24878
Gbar_D01G001700.1	Gh_A01G018200.1	0.0102426	0.0436487	0.234659
Gbar_D02G019410.1	Gh_A01G018200.1	0.215027	0.833299	0.258042
Gbar_D04G015840.1	Gh_A01G018200.1	0.246126	1.01573	0.242314
Gbar_A05G022550.1	Gh_A02G091000.1	0.149718	0.51779	0.289149
Gbar_A06G003720.1	Gh_A02G091000.1	0.103274	0.496885	0.207844
Gbar_D02G008870.1	Gh_A02G091000.1	0.00876349	0.0412475	0.212461
Gbar_D05G023220.1	Gh_A02G091000.1	0.152089	0.524081	0.290201
Gbar_D06G003940.1	Gh_A02G091000.1	0.0877139	0.473103	0.185401
Gbar_A02G015600.1	Gh_A02G174600.1	0.00129296	NaN	NaN
Gbar_A11G020590.1	Gh_A02G174600.1	0.128092	0.650108	0.197032
Gbar_D03G003600.1	Gh_A02G174600.1	0.00648512	0.0134734	0.481327
Gbar_D11G023440.1	Gh_A02G174600.1	0.143234	0.700901	0.204357
Gbar_A01G001520.1	Gh_A03G184500.1	0.230725	0.886412	0.260291
Gbar_A03G017570.1	Gh_A03G184500.1	0.00428458	NaN	NaN
Gbar_A04G011100.1	Gh_A03G184500.1	0.233514	0.634524	0.368015
Gbar_A12G014980.1	Gh_A03G184500.1	0.220104	0.443829	0.49592
Gbar_D01G001700.1	Gh_A03G184500.1	0.232361	0.874868	0.265595
Gbar_D02G019410.1	Gh_A03G184500.1	0.0161224	0.0365147	0.441533
Gbar_D04G015840.1	Gh_A03G184500.1	0.210907	0.596888	0.353344
Gbar_D12G014980.1	Gh_A03G184500.1	0.218246	0.47567	0.458818
Gbar_A01G001520.1	Gh_A04G125500.1	0.232427	1.04886	0.221599
Gbar_A03G017570.1	Gh_A04G125500.1	0.236466	0.649688	0.363969
Gbar_A04G011100.1	Gh_A04G125500.1	NaN	0.00494236	NaN
Gbar_A12G014980.1	Gh_A04G125500.1	0.222045	0.574132	0.386749
Gbar_D01G001700.1	Gh_A04G125500.1	0.244217	1.10752	0.220508
Gbar_D02G019410.1	Gh_A04G125500.1	0.231319	0.627611	0.368571
Gbar_D04G015840.1	Gh_A04G125500.1	0.0133085	0.0407052	0.32695
Gbar_A05G022550.1	Gh_A05G212400.1	0.00124198	0.00823618	0.150795
Gbar_A06G003720.1	Gh_A05G212400.1	0.129327	0.562477	0.229923
Gbar_D02G008870.1	Gh_A05G212400.1	0.151094	0.447406	0.337711
Gbar_D03G003600.1	Gh_A05G212400.1	0.361046	3.55951	0.101431
Gbar_D05G023220.1	Gh_A05G212400.1	0.0177918	0.056528	0.314743
Gbar_D06G003940.1	Gh_A05G212400.1	0.108205	0.507116	0.213373
Gbar_D11G023440.1	Gh_A05G212400.1	0.394795	2.42758	0.162629
Gbar_A05G022550.1	Gh_A06G041000.1	0.126238	0.571911	0.220731
Gbar_A06G003720.1	Gh_A06G041000.1	0.00373251	0.016355	0.228218
Gbar_D02G008870.1	Gh_A06G041000.1	0.104741	0.480246	0.218099
Gbar_D05G023220.1	Gh_A06G041000.1	0.131838	0.569412	0.231534
Gbar_D06G003940.1	Gh_A06G041000.1	0.0227818	0.0683747	0.33319
Gbar_A06G008320.1	Gh_A06G088500.1	NaN	NaN	NaN
Gbar_A07G001730.1	Gh_A06G088500.1	0.134596	0.813103	0.165534
Gbar_A13G020690.1	Gh_A06G088500.1	0.177367	0.701535	0.252827
Gbar_D06G008630.1	Gh_A06G088500.1	0.031368	0.0444349	0.705932
Gbar_D07G001730.1	Gh_A06G088500.1	0.116752	0.732511	0.159386
Gbar_D08G027510.1	Gh_A06G088500.1	0.176622	0.995434	0.177432
Gbar_D13G021030.1	Gh_A06G088500.1	0.172089	0.69301	0.248322
Gbar_A06G008320.1	Gh_A07G016400.1	0.153283	0.834975	0.183578
Gbar_A07G001730.1	Gh_A07G016400.1	0.0172591	0.0215247	0.801831
Gbar_A07G001970.1	Gh_A07G016400.1	0.385983	4.04367	0.0954535
Gbar_A13G020690.1	Gh_A07G016400.1	0.200302	0.863595	0.23194
Gbar_D06G008630.1	Gh_A07G016400.1	0.167817	0.892361	0.18806
Gbar_D07G001730.1	Gh_A07G016400.1	0.0412575	0.0493599	0.83585
Gbar_D07G001950.1	Gh_A07G016400.1	0.379444	NaN	NaN
Gbar_D08G027510.1	Gh_A07G016400.1	0.24871	0.968478	0.256805
Gbar_D13G021030.1	Gh_A07G016400.1	0.195422	0.871211	0.224311
Gbar_A06G008580.1	Gh_A07G018600.1	0.216645	0.937875	0.230996
Gbar_A07G001970.1	Gh_A07G018600.1	0.00406919	0.00673405	0.60427
Gbar_A07G001730.1	Gh_A07G018600.1	0.352594	2.83845	0.124221
Gbar_A08G026830.1	Gh_A07G018600.1	0.452014	1.64608	0.2746
Gbar_D06G008860.1	Gh_A07G018600.1	0.207438	0.987099	0.210149
Gbar_D07G001950.1	Gh_A07G018600.1	0.020588	0.0923697	0.222887
Gbar_D07G001730.1	Gh_A07G018600.1	0.338406	2.47386	0.136793
Gbar_D08G027570.1	Gh_A07G018600.1	0.254332	0.922094	0.275821
Gbar_A08G011480.1	Gh_A08G112600.1	NaN	0.00488999	NaN
Gbar_A11G002090.1	Gh_A08G112600.1	0.179709	0.629382	0.285532
Gbar_A12G024660.1	Gh_A08G112600.1	0.140683	0.630758	0.223038
Gbar_D08G012850.1	Gh_A08G112600.1	0.00728692	0.040177	0.18137
Gbar_D11G002430.1	Gh_A08G112600.1	0.169814	0.682958	0.248645
Gbar_D12G024570.1	Gh_A08G112600.1	0.139868	0.622945	0.224528
Gbar_A07G001730.1	Gh_A08G282300.1	0.199506	0.771419	0.258623
Gbar_A08G026830.1	Gh_A08G282300.1	NaN	NaN	NaN
Gbar_A13G020690.1	Gh_A08G282300.1	0.227091	0.837117	0.271278
Gbar_D07G001730.1	Gh_A08G282300.1	0.189255	0.809843	0.233693
Gbar_D08G027510.1	Gh_A08G282300.1	0.0239107	0.0758701	0.315154
Gbar_D13G021030.1	Gh_A08G282300.1	0.215422	0.848336	0.253934
Gbar_A07G001970.1	Gh_A08G283000.1	0.316584	0.909578	0.348056
Gbar_A08G026900.1	Gh_A08G283000.1	0.0428796	0.0800415	0.535717
Gbar_D07G001950.1	Gh_A08G283000.1	0.309989	0.884455	0.350486
Gbar_D08G027570.1	Gh_A08G283000.1	0.042275	0.0764019	0.553324
Gbar_A09G020130.1	Gh_A09G209100.1	0.00144265	0.00962323	0.149914
Gbar_A11G002090.1	Gh_A09G209100.1	0.20272	0.610888	0.331845
Gbar_A12G024660.1	Gh_A09G209100.1	0.156938	0.717441	0.218747
Gbar_D08G012850.1	Gh_A09G209100.1	0.161059	0.706532	0.227957
Gbar_D09G019860.1	Gh_A09G209100.1	0.0234623	0.0440583	0.532529
Gbar_D11G002430.1	Gh_A09G209100.1	0.203672	0.586151	0.347474
Gbar_D12G024570.1	Gh_A09G209100.1	0.149777	0.643304	0.232824
Gbar_A09G021550.1	Gh_A09G224700.1	NaN	0.00478089	NaN
Gbar_A10G013590.1	Gh_A09G224700.1	0.169065	0.838014	0.201745
Gbar_D09G021330.1	Gh_A09G224700.1	0.0151069	0.03418	0.441981
Gbar_D10G014720.1	Gh_A09G224700.1	0.171882	0.811438	0.211824
Gbar_A02G015600.1	Gh_A11G214500.1	0.127938	0.662812	0.193023
Gbar_A05G022550.1	Gh_A11G214500.1	0.384759	1.942	0.198126
Gbar_A11G020590.1	Gh_A11G214500.1	NaN	NaN	NaN
Gbar_A12G010180.1	Gh_A11G214500.1	0.132072	0.602897	0.219062
Gbar_D03G003600.1	Gh_A11G214500.1	0.131472	0.707355	0.185864
Gbar_D05G023220.1	Gh_A11G214500.1	0.364084	1.91819	0.189806
Gbar_D11G023440.1	Gh_A11G214500.1	0.0136367	0.0609915	0.223584
Gbar_A12G010180.1	Gh_A12G108200.1	0.0201817	0.0110007	1.83458
Gbar_A01G001520.1	Gh_A12G157500.1	0.205099	0.842497	0.243442
Gbar_A03G017570.1	Gh_A12G157500.1	0.219389	0.467593	0.469188
Gbar_A04G011100.1	Gh_A12G157500.1	0.222972	0.590586	0.377543
Gbar_A12G014980.1	Gh_A12G157500.1	NaN	0.00354401	NaN
Gbar_D01G001700.1	Gh_A12G157500.1	0.211444	0.891863	0.237081
Gbar_D02G019410.1	Gh_A12G157500.1	0.207277	0.462421	0.448242
Gbar_D04G015840.1	Gh_A12G157500.1	0.253104	0.603934	0.419093
Gbar_D12G014980.1	Gh_A12G157500.1	0.0170389	0.0497267	0.34265
Gbar_A08G011480.1	Gh_A12G260900.1	0.137952	0.624974	0.220732
Gbar_A09G020130.1	Gh_A12G260900.1	0.154079	0.714048	0.215783
Gbar_A11G002090.1	Gh_A12G260900.1	0.181131	0.665116	0.27233
Gbar_A12G024660.1	Gh_A12G260900.1	0.0043405	0.00932413	0.465513
Gbar_D08G012850.1	Gh_A12G260900.1	0.136892	0.599765	0.228243
Gbar_D09G019860.1	Gh_A12G260900.1	0.152254	0.721964	0.210889
Gbar_D11G002430.1	Gh_A12G260900.1	0.171433	0.678882	0.252522
Gbar_D12G024570.1	Gh_A12G260900.1	0.0145742	0.0477488	0.305226
Gbar_A06G008320.1	Gh_A13G215300.1	0.177367	0.720737	0.246091
Gbar_A07G001970.1	Gh_A13G215300.1	0.354403	1.22686	0.28887
Gbar_A07G001730.1	Gh_A13G215300.1	0.179237	0.823018	0.21778
Gbar_A08G026830.1	Gh_A13G215300.1	0.227091	0.860226	0.26399
Gbar_A13G020690.1	Gh_A13G215300.1	0.00443788	NaN	NaN
Gbar_D06G008630.1	Gh_A13G215300.1	0.190704	0.771447	0.247203
Gbar_D07G001950.1	Gh_A13G215300.1	0.33926	1.38153	0.245568
Gbar_D07G001730.1	Gh_A13G215300.1	0.181581	0.832737	0.218054
Gbar_D08G027510.1	Gh_A13G215300.1	0.292435	0.895355	0.326614
Gbar_D13G021030.1	Gh_A13G215300.1	0.0225073	0.0849235	0.26503
Gbar_A01G001520.1	Gh_D01G016500.1	0.00511511	0.0437814	0.116833
Gbar_A03G017570.1	Gh_D01G016500.1	0.228898	0.873878	0.261934
Gbar_A04G011100.1	Gh_D01G016500.1	0.229121	1.08613	0.210953
Gbar_A12G014980.1	Gh_D01G016500.1	0.198641	0.848511	0.234105
Gbar_D01G001700.1	Gh_D01G016500.1	0.00408025	0.0251521	0.162224
Gbar_D02G019410.1	Gh_D01G016500.1	0.22047	0.808419	0.272718
Gbar_D04G015840.1	Gh_D01G016500.1	0.245691	1.02284	0.240204
Gbar_D12G014980.1	Gh_D01G016500.1	0.197237	0.865184	0.227972
Gbar_A01G001520.1	Gh_D02G202000.1	0.2041	0.870173	0.234551
Gbar_A03G017570.1	Gh_D02G202000.1	0.0162373	0.0482541	0.336496
Gbar_A04G011100.1	Gh_D02G202000.1	0.225053	0.63302	0.355522
Gbar_A12G014980.1	Gh_D02G202000.1	0.208092	0.451254	0.461141
Gbar_D01G001700.1	Gh_D02G202000.1	0.212732	0.844088	0.252025
Gbar_D02G019410.1	Gh_D02G202000.1	0.00105708	0.00353774	0.298801
Gbar_D04G015840.1	Gh_D02G202000.1	0.209575	0.5711	0.366967
Gbar_D12G014980.1	Gh_D02G202000.1	0.204604	0.48497	0.421889
Gbar_A02G015600.1	Gh_D03G037800.1	0.00935112	0.018773	0.498116
Gbar_A05G022550.1	Gh_D03G037800.1	0.357494	3.07139	0.116395
Gbar_A11G020590.1	Gh_D03G037800.1	0.134059	0.719452	0.186334
Gbar_D03G003600.1	Gh_D03G037800.1	0.00132832	0.00465479	0.285366
Gbar_D05G023220.1	Gh_D03G037800.1	0.35235	NaN	NaN
Gbar_D11G023440.1	Gh_D03G037800.1	0.147463	0.7588	0.194338
Gbar_A01G001520.1	Gh_D04G165900.1	0.244433	1.01227	0.241469
Gbar_A03G017570.1	Gh_D04G165900.1	0.220213	0.584907	0.376493
Gbar_A04G011100.1	Gh_D04G165900.1	0.0133145	0.0354347	0.375746
Gbar_A12G014980.1	Gh_D04G165900.1	0.253231	0.592231	0.427588
Gbar_D01G001700.1	Gh_D04G165900.1	0.26274	1.0486	0.250563
Gbar_D02G019410.1	Gh_D04G165900.1	0.215476	0.565084	0.381316
Gbar_D04G015840.1	Gh_D04G165900.1	0.00246711	NaN	NaN
Gbar_A05G022550.1	Gh_D05G229300.1	0.0151504	0.0471079	0.321611
Gbar_A06G003720.1	Gh_D05G229300.1	0.128815	0.591595	0.217742
Gbar_A11G020590.1	Gh_D05G229300.1	0.364084	1.91819	0.189806
Gbar_D02G008870.1	Gh_D05G229300.1	0.151593	0.452302	0.335159
Gbar_D03G003600.1	Gh_D05G229300.1	0.353635	4.26787	0.0828598
Gbar_D05G023220.1	Gh_D05G229300.1	NaN	0.00421646	NaN
Gbar_D06G003940.1	Gh_D05G229300.1	0.111163	0.543534	0.204518
Gbar_D11G023440.1	Gh_D05G229300.1	0.374278	2.09976	0.178248
Gbar_A05G022550.1	Gh_D06G041500.1	0.103669	0.542667	0.191036
Gbar_A06G003720.1	Gh_D06G041500.1	0.0176497	0.077516	0.227691
Gbar_D02G008870.1	Gh_D06G041500.1	0.0982815	0.493138	0.199298
Gbar_D05G023220.1	Gh_D06G041500.1	0.109344	0.558423	0.195809
Gbar_D06G003940.1	Gh_D06G041500.1	0.00249429	0.0165867	0.150379
Gbar_D11G023440.1	Gh_D06G041500.1	0.349459	2.04453	0.170924
Gbar_A06G008320.1	Gh_D06G087900.1	0.015585	0.0144062	1.08182
Gbar_A07G001970.1	Gh_D06G087900.1	0.373822	2.731	0.136881
Gbar_A13G020690.1	Gh_D06G087900.1	0.177543	0.743398	0.238826
Gbar_D06G008630.1	Gh_D06G087900.1	0.0154147	0.0296051	0.520676
Gbar_D07G001950.1	Gh_D06G087900.1	0.35137	NaN	NaN
Gbar_D08G027510.1	Gh_D06G087900.1	0.173657	1.02882	0.168792
Gbar_D13G021030.1	Gh_D06G087900.1	0.172272	0.734026	0.234695
Gbar_A06G008580.1	Gh_D06G090800.1	0.0193185	0.0339424	0.569155
Gbar_A07G001970.1	Gh_D06G090800.1	0.199248	0.888838	0.224166
Gbar_A07G001730.1	Gh_D06G090800.1	0.443582	2.04837	0.216554
Gbar_D06G008860.1	Gh_D06G090800.1	0.00574349	NaN	NaN
Gbar_D07G001950.1	Gh_D06G090800.1	0.190987	0.827719	0.230739
Gbar_D07G001730.1	Gh_D06G090800.1	0.410507	1.69314	0.242454
Gbar_A06G008320.1	Gh_D07G017800.1	0.114004	0.735622	0.154976
Gbar_A07G001730.1	Gh_D07G017800.1	0.0229463	0.0233482	0.982789
Gbar_A07G001970.1	Gh_D07G017800.1	0.345086	2.8896	0.119423
Gbar_A13G020690.1	Gh_D07G017800.1	0.187135	0.817167	0.229004
Gbar_D06G008630.1	Gh_D07G017800.1	0.128194	0.7875	0.162786
Gbar_D07G001730.1	Gh_D07G017800.1	0.0022633	NaN	NaN
Gbar_D07G001950.1	Gh_D07G017800.1	0.338489	NaN	NaN
Gbar_D08G027510.1	Gh_D07G017800.1	0.204473	0.806124	0.253649
Gbar_D13G021030.1	Gh_D07G017800.1	0.182228	0.824927	0.220902
Gbar_A06G008580.1	Gh_D07G020100.1	0.210677	0.898628	0.234443
Gbar_A07G001970.1	Gh_D07G020100.1	0.020588	0.0848461	0.242651
Gbar_A07G001730.1	Gh_D07G020100.1	0.362937	3.79342	0.0956755
Gbar_A08G026830.1	Gh_D07G020100.1	0.45796	1.67219	0.273869
Gbar_D06G008860.1	Gh_D07G020100.1	0.195186	0.912472	0.213909
Gbar_D07G001950.1	Gh_D07G020100.1	NaN	0.00669647	NaN
Gbar_D07G001730.1	Gh_D07G020100.1	0.3425	3.57163	0.0958945
Gbar_D08G027570.1	Gh_D07G020100.1	0.309765	0.842755	0.367562
Gbar_A08G011480.1	Gh_D08G126400.1	0.00728692	0.0350356	0.207986
Gbar_A09G020130.1	Gh_D08G126400.1	0.159092	0.722375	0.220235
Gbar_A11G002090.1	Gh_D08G126400.1	0.173174	0.635912	0.272324
Gbar_A12G024660.1	Gh_D08G126400.1	0.139617	0.605376	0.230628
Gbar_D08G012850.1	Gh_D08G126400.1	NaN	NaN	NaN
Gbar_D09G019860.1	Gh_D08G126400.1	0.156737	0.694503	0.225682
Gbar_D11G002430.1	Gh_D08G126400.1	0.163381	0.690192	0.236718
Gbar_D12G024570.1	Gh_D08G126400.1	0.137895	0.614729	0.224318
Gbar_A07G001730.1	Gh_D08G272700.1	0.212551	0.800636	0.265477
Gbar_A08G026830.1	Gh_D08G272700.1	0.0151602	0.0752983	0.201336
Gbar_A13G020690.1	Gh_D08G272700.1	0.242027	0.830449	0.291441
Gbar_D07G001730.1	Gh_D08G272700.1	0.202028	0.817388	0.247163
Gbar_D08G027510.1	Gh_D08G272700.1	0.0426606	0.0382027	1.11669
Gbar_D13G021030.1	Gh_D08G272700.1	0.230136	0.937215	0.245553
Gbar_A07G001970.1	Gh_D08G273400.1	0.256417	0.843333	0.304052
Gbar_A08G026900.1	Gh_D08G273400.1	0.0266157	0.0566307	0.469987
Gbar_D07G001950.1	Gh_D08G273400.1	0.28699	0.821265	0.349449
Gbar_D08G027570.1	Gh_D08G273400.1	0.00597216	0.0137619	0.433965
Gbar_A09G020130.1	Gh_D09G201400.1	0.018986	0.0442207	0.429347
Gbar_A11G002090.1	Gh_D09G201400.1	0.194708	0.566578	0.343656
Gbar_A12G024660.1	Gh_D09G201400.1	0.149475	0.717117	0.208439
Gbar_D08G012850.1	Gh_D09G201400.1	0.153023	0.695917	0.219886
Gbar_D09G019860.1	Gh_D09G201400.1	0.00289471	NaN	NaN
Gbar_D11G002430.1	Gh_D09G201400.1	0.193828	0.553847	0.349967
Gbar_D12G024570.1	Gh_D09G201400.1	0.14415	0.643562	0.223988
Gbar_A09G021550.1	Gh_D09G216100.1	0.0151121	0.0341384	0.442673
Gbar_A10G013590.1	Gh_D09G216100.1	0.158002	0.798606	0.197847
Gbar_D09G021330.1	Gh_D09G216100.1	0.00272387	0.00479044	0.568606
Gbar_D10G014720.1	Gh_D09G216100.1	0.162002	0.748897	0.216321
Gbar_A10G009100.1	Gh_D10G108100.1	0.0241081	0.032837	0.734177
Gbar_D10G010720.1	Gh_D10G108100.1	NaN	NaN	NaN
Gbar_A09G021550.1	Gh_D10G153100.1	0.170093	0.826489	0.205802
Gbar_A10G013590.1	Gh_D10G153100.1	0.00845675	0.0299292	0.282559
Gbar_D09G021330.1	Gh_D10G153100.1	0.164663	0.844473	0.194989
Gbar_D10G014720.1	Gh_D10G153100.1	0.00105226	NaN	NaN
Gbar_A11G002090.1	Gh_D11G024200.1	0.019107	0.025567	0.747329
Gbar_A12G024660.1	Gh_D11G024200.1	0.171752	0.689383	0.249138
Gbar_D08G012850.1	Gh_D11G024200.1	0.163381	0.690192	0.236718
Gbar_D11G002430.1	Gh_D11G024200.1	0.00290698	NaN	NaN
Gbar_D12G024570.1	Gh_D11G024200.1	0.172807	0.668763	0.258398
Gbar_A02G015600.1	Gh_D11G237800.1	0.130003	0.723774	0.179618
Gbar_A05G022550.1	Gh_D11G237800.1	0.381779	1.88346	0.2027
Gbar_A11G020590.1	Gh_D11G237800.1	0.0148888	0.0564666	0.263675
Gbar_A12G010180.1	Gh_D11G237800.1	0.137177	0.573894	0.239028
Gbar_D03G003600.1	Gh_D11G237800.1	0.133558	0.759523	0.175844
Gbar_D05G023220.1	Gh_D11G237800.1	0.377262	1.87453	0.201257
Gbar_D11G023440.1	Gh_D11G237800.1	NaN	0.00841524	NaN
Gbar_A01G001520.1	Gh_D12G155800.1	0.205443	0.821474	0.25009
Gbar_A03G017570.1	Gh_D12G155800.1	0.220524	0.478594	0.460775
Gbar_A04G011100.1	Gh_D12G155800.1	0.245811	0.661574	0.371555
Gbar_A12G014980.1	Gh_D12G155800.1	0.0201823	0.0421228	0.479131
Gbar_D01G001700.1	Gh_D12G155800.1	0.219041	0.914424	0.23954
Gbar_D02G019410.1	Gh_D12G155800.1	0.20673	0.474606	0.435582
Gbar_D04G015840.1	Gh_D12G155800.1	0.261767	0.651447	0.401824
Gbar_D12G014980.1	Gh_D12G155800.1	0.00306279	0.0108501	0.282282
Gbar_A08G011480.1	Gh_D12G255300.1	0.138842	0.608276	0.228255
Gbar_A09G020130.1	Gh_D12G255300.1	0.147748	0.65946	0.224045
Gbar_A11G002090.1	Gh_D12G255300.1	0.183018	0.653824	0.27992
Gbar_A12G024660.1	Gh_D12G255300.1	0.0160356	0.038043	0.421512
Gbar_D08G012850.1	Gh_D12G255300.1	0.136873	0.611425	0.22386
Gbar_D09G019860.1	Gh_D12G255300.1	0.145029	0.649692	0.223227
Gbar_D11G002430.1	Gh_D12G255300.1	0.173298	0.667379	0.259669
Gbar_D12G024570.1	Gh_D12G255300.1	0.00289157	NaN	NaN
Gbar_A07G006120.1	Gh_A07G061700.1	0.00191571	NaN	NaN
Gbar_D07G006400.1	Gh_A07G061700.1	0.0159687	0.0369533	0.432131
Gbar_A07G006120.1	Gh_D07G062100.1	0.0139539	0.0369533	0.377609
Gbar_D07G006400.1	Gh_D07G062100.1	NaN	NaN	NaN
Gbar_A11G024800.1	Gh_D13G116000.1	0.180706	0.524114	0.344783
Gbar_A13G011110.1	Gh_D13G116000.1	0.0174634	0.0280275	0.62308
Gbar_D11G025760.1	Gh_D13G116000.1	0.165524	0.502721	0.329257
Gbar_D13G010850.1	Gh_D13G116000.1	0.00157398	NaN	NaN
Gbar_A05G003090.1	Gh_A05G027600.1	0.00334635	NaN	NaN
Gbar_A06G008320.1	Gh_A05G027600.1	0.455775	NaN	NaN
Gbar_A07G001730.1	Gh_A05G027600.1	0.481132	NaN	NaN
Gbar_A13G020690.1	Gh_A05G027600.1	0.435645	2.70346	0.161144
Gbar_D05G003590.1	Gh_A05G027600.1	0.00334542	0.0649639	0.0514966
Gbar_D06G008630.1	Gh_A05G027600.1	0.469797	NaN	NaN
Gbar_D07G001730.1	Gh_A05G027600.1	0.427174	NaN	NaN
Gbar_D07G001950.1	Gh_A05G027600.1	0.463708	2.23291	0.20767
Gbar_D08G027510.1	Gh_A05G027600.1	0.426526	3.96151	0.107668
Gbar_D13G021030.1	Gh_A05G027600.1	0.430087	1.88361	0.228332
Gbar_A02G012980.1	Gh_A09G098300.1	0.220021	0.903209	0.243599
Gbar_A05G012920.1	Gh_A09G098300.1	0.152502	0.962737	0.158405
Gbar_A09G009190.1	Gh_A09G098300.1	0.00176913	NaN	NaN
Gbar_D03G005960.1	Gh_A09G098300.1	0.210747	0.874492	0.240994
Gbar_D05G013290.1	Gh_A09G098300.1	0.152556	0.916999	0.166364
Gbar_D09G008780.1	Gh_A09G098300.1	0.0252922	0.0240381	1.05217
Gbar_A09G017870.1	Gh_A09G187400.1	0.00173636	NaN	NaN
Gbar_D09G017600.1	Gh_A09G187400.1	0.024632	0.0286203	0.860648
Gbar_A07G015830.1	Gh_A12G111500.1	0.23582	0.621232	0.379601
Gbar_A08G015170.1	Gh_A12G111500.1	0.23742	0.906398	0.261938
Gbar_A12G010440.1	Gh_A12G111500.1	0.005403	0.0057444	0.940567
Gbar_D08G015980.1	Gh_A12G111500.1	0.209015	0.765847	0.27292
Gbar_D11G008400.1	Gh_A12G111500.1	0.229387	0.84417	0.271731
Gbar_D12G010480.1	Gh_A12G111500.1	0.0126719	0.0351112	0.360907
Gbar_A05G003090.1	Gh_D05G036800.1	NaN	0.070581	NaN
Gbar_A06G008320.1	Gh_D05G036800.1	0.425846	NaN	NaN
Gbar_A07G001730.1	Gh_D05G036800.1	0.395916	NaN	NaN
Gbar_A13G020690.1	Gh_D05G036800.1	0.400432	NaN	NaN
Gbar_D05G003590.1	Gh_D05G036800.1	NaN	0.00969319	NaN
Gbar_D06G008630.1	Gh_D05G036800.1	0.438262	NaN	NaN
Gbar_D07G001730.1	Gh_D05G036800.1	0.411172	NaN	NaN
Gbar_D07G001950.1	Gh_D05G036800.1	0.449237	2.96099	0.151719
Gbar_D08G027510.1	Gh_D05G036800.1	0.414342	NaN	NaN
Gbar_D13G021030.1	Gh_D05G036800.1	0.395399	2.32898	0.169773
Gbar_A02G012980.1	Gh_D09G093600.1	0.236401	0.859311	0.275106
Gbar_A05G012920.1	Gh_D09G093600.1	0.147068	0.961328	0.152984
Gbar_A09G009190.1	Gh_D09G093600.1	0.025296	0.0240261	1.05286
Gbar_D03G005960.1	Gh_D09G093600.1	0.225287	0.840153	0.26815
Gbar_D05G013290.1	Gh_D09G093600.1	0.146731	0.919087	0.159648
Gbar_D09G008780.1	Gh_D09G093600.1	0.001782	NaN	NaN
Gbar_A09G017870.1	Gh_D09G179100.1	0.0283415	0.0248694	1.13961
Gbar_D09G017600.1	Gh_D09G179100.1	0.00777545	0.0124291	0.625585
Gbar_A08G015170.1	Gh_D12G111400.1	0.233575	0.766407	0.304766
Gbar_A12G010440.1	Gh_D12G111400.1	0.0161862	0.0261578	0.618791
Gbar_D08G015980.1	Gh_D12G111400.1	0.22467	0.718942	0.312502
Gbar_D11G008400.1	Gh_D12G111400.1	0.229591	0.858639	0.26739
Gbar_D12G010480.1	Gh_D12G111400.1	0.00805593	NaN	NaN
Gbar_A05G024700.1	Gh_A05G238300.1	0.00591427	NaN	NaN
Gbar_D05G025530.1	Gh_A05G238300.1	0.0148704	0.0724076	0.20537
Gbar_A05G024700.1	Gh_A13G132900.1	0.198359	0.709169	0.279706
Gbar_A13G013000.1	Gh_A13G132900.1	NaN	NaN	NaN
Gbar_D05G025530.1	Gh_A13G132900.1	0.170314	0.720176	0.23649
Gbar_D13G012750.1	Gh_A13G132900.1	0.0139701	0.0470005	0.297234
Gbar_A05G024700.1	Gh_D05G253900.1	0.0148556	0.0726583	0.204459
Gbar_D05G025530.1	Gh_D05G253900.1	NaN	NaN	NaN
Gbar_A13G002310.1	Gh_D13G024200.1	0.0518192	0.113731	0.455629
Gbar_D13G002190.1	Gh_D13G024200.1	NaN	NaN	NaN
Gbar_A13G013000.1	Gh_D13G134900.1	0.00411101	0.0651876	0.0630643
Gbar_D05G025530.1	Gh_D13G134900.1	0.168058	0.671687	0.250203
Gbar_D13G012750.1	Gh_D13G134900.1	0.012397	0.0126053	0.98347

## Sheet: G. hirsutum and G. arboretum
Table S2. List of syntenic gene pairs
Syntenic gene pairs between G. arboretum and G. hirsutum
		Ka	Ks	Ka/Ks
Ga02G1358.1	Gh_A01G211300.1	0.00415226	0.020691	0.20068
Ga05G2486.1	Gh_A01G211300.1	0.152787	0.570646	0.267744
Ga06G0417.1	Gh_A01G211300.1	0.183925	0.769013	0.23917
Ga02G1358.1	Gh_A05G217900.1	0.145181	0.556411	0.260924
Ga05G2486.1	Gh_A05G217900.1	0.00549957	0.0172918	0.318044
Ga06G0417.1	Gh_A05G217900.1	0.144305	0.651093	0.221635
Ga02G1358.1	Gh_A06G047800.1	0.165014	0.739444	0.223159
Ga05G2486.1	Gh_A06G047800.1	0.148309	0.670774	0.221101
Ga06G0417.1	Gh_A06G047800.1	0.00223131	0.0142016	0.157117
Ga10G0586.1	Gh_A10G207400.1	0.0348787	0.0395262	0.882422
Ga02G1358.1	Gh_D01G211900.1	0.0104114	0.042141	0.247061
Ga05G2486.1	Gh_D01G211900.1	0.157688	0.545577	0.28903
Ga06G0417.1	Gh_D01G211900.1	0.189806	0.672097	0.282408
Ga02G1358.1	Gh_D05G234800.1	0.141677	0.573037	0.247238
Ga05G2486.1	Gh_D05G234800.1	0.00919693	0.0230787	0.398502
Ga06G0417.1	Gh_D05G234800.1	0.139068	0.597403	0.232788
Ga02G1358.1	Gh_D06G047300.1	0.163619	0.713394	0.229352
Ga05G2486.1	Gh_D06G047300.1	0.150925	0.672573	0.2244
Ga06G0417.1	Gh_D06G047300.1	0.0157634	0.0359997	0.437875
Ga10G0586.1	Gh_D10G230300.1	0.0427993	0.0603678	0.708976
Ga12G0364.1	Gh_A08G126400.1	0.394014	1.01115	0.38967
Ga09G0102.1	Gh_A09G013600.1	0.00348838	NaN	NaN
Ga12G1207.1	Gh_A09G013600.1	0.473995	2.52081	0.188033
Ga11G1415.1	Gh_A11G258800.1	0.00320171	NaN	NaN
Ga13G1257.1	Gh_A11G258800.1	0.196894	0.528634	0.372458
Ga12G1207.1	Gh_A12G184800.1	0.00612498	0.00447095	1.36995
Ga12G0364.1	Gh_A12G267900.1	0.333716	0.452317	0.737792
Ga13G2576.1	Gh_A13G236800.1	0.00495187	0.00615388	0.804675
Ga12G0364.1	Gh_D08G119500.1	0.372602	0.904825	0.411794
Ga09G0102.1	Gh_D09G012700.1	0.0195046	0.0394828	0.494004
Ga12G1207.1	Gh_D09G012700.1	0.395013	2.93028	0.134804
Ga12G1207.1	Gh_D12G180500.1	0.0166451	0.0389549	0.427291
Ga12G0364.1	Gh_D12G262400.1	0.331312	0.432116	0.766721
Ga13G2576.1	Gh_D13G239800.1	0.0133004	0.0438997	0.302973
Ga01G1570.1	Gh_A01G150400.1	0.00715142	NaN	NaN
Ga02G1595.1	Gh_A01G150400.1	0.128858	1.25631	0.102569
Ga01G1570.1	Gh_A01G234600.1	0.559659	NaN	NaN
Ga02G1593.1	Gh_A01G234600.1	0.0042682	0.00738468	0.57798
Ga04G0959.1	Gh_A01G234600.1	0.539029	NaN	NaN
Ga05G0895.1	Gh_A01G234600.1	0.392881	NaN	NaN
Ga02G1594.1	Gh_A01G234700.1	0.173475	0.395265	0.438882
Ga03G1094.1	Gh_A02G110100.1	0.00237812	0.00891541	0.266743
Ga02G0655.1	Gh_A02G145700.1	0.00765801	NaN	NaN
Ga05G0507.1	Gh_A02G145700.1	0.330666	2.4147	0.136939
Ga05G1389.1	Gh_A02G145700.1	0.17374	0.9128	0.190338
Ga06G1048.1	Gh_A02G145700.1	0.265776	5.10728	0.0520387
Ga06G0657.1	Gh_A02G145700.1	0.390054	NaN	NaN
Ga07G0084.1	Gh_A02G145700.1	0.385028	NaN	NaN
Ga09G0970.1	Gh_A02G145700.1	0.248333	0.904763	0.274473
Ga02G0234.1	Gh_A02G186400.1	NaN	0.0171191	NaN
Ga05G2174.1	Gh_A02G186400.1	0.345935	1.78786	0.193491
Ga06G0213.1	Gh_A02G186400.1	0.268983	1.32035	0.203721
Ga12G2287.1	Gh_A02G186400.1	0.0592867	0.545324	0.108718
Ga01G2834.1	Gh_A03G013000.1	0.00201275	0.021054	0.0955993
Ga08G1970.1	Gh_A03G013000.1	0.211829	1.53224	0.138248
Ga08G1646.1	Gh_A03G013000.1	0.42447	NaN	NaN
Ga11G3844.1	Gh_A03G013000.1	0.280973	1.67341	0.167905
Ga11G3261.1	Gh_A03G013000.1	0.421092	2.55498	0.164812
Ga01G2624.1	Gh_A03G023200.1	NaN	0.00732607	NaN
Ga12G0179.1	Gh_A03G023200.1	0.45118	NaN	NaN
Ga12G0539.1	Gh_A03G023200.1	0.598854	NaN	NaN
Ga08G2103.1	Gh_A03G023300.1	0.169721	0.951584	0.178356
Ga03G1131.1	Gh_A03G097100.1	0.00395084	0.0109491	0.360837
Ga05G2006.1	Gh_A03G097100.1	0.118972	0.523899	0.227089
Ga05G2736.1	Gh_A03G097100.1	0.1935	0.899836	0.21504
Ga02G1593.1	Gh_A04G082900.1	0.239783	0.950596	0.252245
Ga04G0959.1	Gh_A04G082900.1	0.599449	2.52547	0.237361
Ga01G1570.1	Gh_A04G083600.1	0.115713	0.726188	0.159343
Ga02G1595.1	Gh_A04G083600.1	0.121644	1.04233	0.116704
Ga02G1593.1	Gh_A05G070700.1	0.381676	NaN	NaN
Ga05G0895.1	Gh_A05G070700.1	0.0017311	NaN	NaN
Ga02G0655.1	Gh_A05G118200.1	0.191689	0.93252	0.20556
Ga05G1389.1	Gh_A05G118200.1	NaN	0.00602413	NaN
Ga05G0507.1	Gh_A05G118200.1	0.344234	1.80148	0.191084
Ga06G0657.1	Gh_A05G118200.1	0.388909	2.07161	0.187733
Ga07G0084.1	Gh_A05G118200.1	0.382577	NaN	NaN
Ga08G2852.1	Gh_A05G118200.1	0.369875	2.63903	0.140156
Ga09G0970.1	Gh_A05G118200.1	0.177404	1.06039	0.1673
Ga03G1131.1	Gh_A05G172800.1	0.123442	0.547672	0.225394
Ga05G2006.1	Gh_A05G172800.1	0.00366525	0.00623704	0.587658
Ga05G2736.1	Gh_A05G172800.1	0.141429	0.542887	0.260514
Ga01G1412.1	Gh_A05G188700.1	0.275315	0.803996	0.342433
Ga02G0234.1	Gh_A05G188700.1	0.345935	1.78786	0.193491
Ga05G2174.1	Gh_A05G188700.1	NaN	0.0184909	NaN
Ga06G0213.1	Gh_A05G188700.1	0.119414	1.03357	0.115535
Ga12G2287.1	Gh_A05G188700.1	0.306396	3.46873	0.0883309
Ga03G1094.1	Gh_A05G238700.1	0.119176	0.499358	0.238658
Ga05G2691.1	Gh_A05G238700.1	NaN	NaN	NaN
Ga03G1131.1	Gh_A05G243000.1	0.19934	0.869112	0.22936
Ga05G2736.1	Gh_A05G243000.1	0.00389485	0.0205258	0.189754
Ga05G2006.1	Gh_A05G243000.1	0.13852	0.52455	0.264075
Ga01G1412.1	Gh_A06G021100.1	0.354343	1.41251	0.25086
Ga01G1412.1	Gh_A06G021100.1	0.354343	1.41251	0.25086
Ga02G0234.1	Gh_A06G021100.1	0.268983	1.32035	0.203721
Ga05G2174.1	Gh_A06G021100.1	0.119414	0.963483	0.12394
Ga06G0213.1	Gh_A06G021100.1	0.00622626	0.01326	0.469551
Ga12G2287.1	Gh_A06G021100.1	0.326995	1.86543	0.175292
Ga02G0655.1	Gh_A06G074100.1	0.407723	4.33841	0.0939798
Ga05G1389.1	Gh_A06G074100.1	0.388162	2.08138	0.186493
Ga06G0657.1	Gh_A06G074100.1	0.00513554	0.0112678	0.455771
Ga07G0084.1	Gh_A06G074100.1	0.0833132	0.826938	0.100749
Ga08G2852.1	Gh_A06G074100.1	0.125593	0.865196	0.145161
Ga02G0655.1	Gh_A06G103900.1	0.336637	NaN	NaN
Ga05G0507.1	Gh_A06G103900.1	0.103992	0.858088	0.12119
Ga06G1048.1	Gh_A06G103900.1	NaN	0.0135139	NaN
Ga08G2932.1	Gh_A06G103900.1	0.139278	0.951046	0.146447
Ga02G0655.1	Gh_A07G007300.1	0.400284	NaN	NaN
Ga05G0507.1	Gh_A07G007300.1	0.30728	NaN	NaN
Ga06G0657.1	Gh_A07G007300.1	0.0843343	0.891552	0.0945928
Ga07G0084.1	Gh_A07G007300.1	NaN	0.00584229	NaN
Ga08G2852.1	Gh_A07G007300.1	0.126437	0.694767	0.181984
Ga07G0512.1	Gh_A07G047000.1	0.0023301	NaN	NaN
Ga07G1656.1	Gh_A07G161100.1	0.0112239	0.00582245	1.9277
Ga08G1646.1	Gh_A07G161100.1	0.227099	0.550818	0.412294
Ga11G3261.1	Gh_A07G161100.1	0.198778	0.46252	0.429771
Ga07G1656.1	Gh_A08G159800.1	0.227588	0.558967	0.407159
Ga08G1646.1	Gh_A08G159800.1	0.00343054	NaN	NaN
Ga08G1970.1	Gh_A08G159800.1	0.399453	NaN	NaN
Ga11G3261.1	Gh_A08G159800.1	0.186526	0.669138	0.278756
Ga12G1962.1	Gh_A08G159800.1	0.229747	0.882952	0.260203
Ga01G2834.1	Gh_A08G192800.1	0.220259	1.58557	0.138915
Ga08G1970.1	Gh_A08G192800.1	0.00617711	NaN	NaN
Ga08G1646.1	Gh_A08G192800.1	0.360018	NaN	NaN
Ga11G3844.1	Gh_A08G192800.1	0.220935	0.752314	0.293674
Ga11G3261.1	Gh_A08G192800.1	0.432045	2.35358	0.183569
Ga08G2103.1	Gh_A08G204100.1	0.0103361	0.0152677	0.67699
Ga12G0539.1	Gh_A08G204100.1	0.14252	0.321184	0.443734
Ga02G0655.1	Gh_A08G278400.1	0.382627	2.45705	0.155726
Ga05G1389.1	Gh_A08G278400.1	0.369875	3.31249	0.111661
Ga06G0657.1	Gh_A08G278400.1	0.125551	0.847497	0.148144
Ga07G0084.1	Gh_A08G278400.1	0.126437	0.694767	0.181984
Ga08G2852.1	Gh_A08G278400.1	NaN	0.0062241	NaN
Ga08G2932.1	Gh_A08G278400.1	0.317286	1.86326	0.170285
Ga05G0507.1	Gh_A08G286000.1	0.124486	0.781995	0.15919
Ga06G1048.1	Gh_A08G286000.1	0.0831038	0.888961	0.0934842
Ga08G2932.1	Gh_A08G286000.1	0.00195186	0.0246429	0.0792057
Ga08G2852.1	Gh_A08G286000.1	0.31276	1.73526	0.180238
Ga09G0527.1	Gh_A09G052300.1	0.0097073	0.0254937	0.380773
Ga12G0179.1	Gh_A09G052300.1	0.174167	0.831736	0.209402
Ga09G2013.1	Gh_A09G197100.1	0.0100791	0.0123269	0.817649
Ga12G0179.1	Gh_A09G197100.1	0.622605	3.50742	0.177511
Ga12G0539.1	Gh_A09G197100.1	0.445117	2.4019	0.185319
Ga09G0527.1	Gh_A11G007900.1	0.199337	1.21466	0.16411
Ga11G3861.1	Gh_A11G007900.1	0.00195759	0.00650058	0.30114
Ga12G0179.1	Gh_A11G007900.1	0.166225	0.747956	0.222239
Ga07G1656.1	Gh_A11G082900.1	0.200641	0.464046	0.432372
Ga08G1646.1	Gh_A11G082900.1	0.179688	0.668067	0.268967
Ga11G3844.1	Gh_A11G082900.1	0.4288	1.69102	0.253574
Ga11G3261.1	Gh_A11G082900.1	0.00177148	0.0118697	0.149244
Ga12G1962.1	Gh_A11G082900.1	0.224617	0.845754	0.265582
Ga11G3029.1	Gh_A11G105000.1	0.00464938	0.0156052	0.297937
Ga12G1792.1	Gh_A11G105000.1	0.130547	1.38282	0.0944064
Ga11G1195.1	Gh_A11G274800.1	0.00497927	0.00940451	0.529456
Ga02G0234.1	Gh_A12G080000.1	0.0589614	0.52094	0.113183
Ga05G2174.1	Gh_A12G080000.1	0.306396	NaN	NaN
Ga06G0213.1	Gh_A12G080000.1	0.326995	1.86543	0.175292
Ga12G2287.1	Gh_A12G080000.1	NaN	0.00827595	NaN
Ga11G3029.1	Gh_A12G129200.1	0.134889	1.35286	0.0997061
Ga12G1792.1	Gh_A12G129200.1	0.00236221	NaN	NaN
Ga01G2624.1	Gh_A12G250200.1	0.145908	1.21953	0.119643
Ga12G0179.1	Gh_A12G250200.1	0.345847	NaN	NaN
Ga12G0540.1	Gh_A12G250200.1	0.00523715	0.0117076	0.447331
Ga08G2103.1	Gh_A12G250400.1	0.158406	0.308934	0.512749
Ga12G0539.1	Gh_A12G250400.1	0.00390499	0.0181278	0.215415
Ga09G0527.1	Gh_A12G286200.1	0.187625	0.827289	0.226795
Ga12G0540.1	Gh_A12G286200.1	0.378521	NaN	NaN
Ga12G0179.1	Gh_A12G286200.1	0.00420096	0.00699714	0.600382
Ga01G1570.1	Gh_D01G228500.1	0.510733	NaN	NaN
Ga02G1593.1	Gh_D01G228500.1	0.0193663	0.0301738	0.641826
Ga04G0959.1	Gh_D01G228500.1	0.549612	4.11097	0.133694
Ga05G0895.1	Gh_D01G228500.1	0.425156	NaN	NaN
Ga02G1594.1	Gh_D01G228700.1	0.205723	0.380983	0.539981
Ga03G1131.1	Gh_D02G108600.1	0.0105234	0.0252922	0.416074
Ga05G2006.1	Gh_D02G108600.1	0.119575	0.522019	0.229062
Ga05G2736.1	Gh_D02G108600.1	0.192932	0.801646	0.24067
Ga03G1094.1	Gh_D02G115100.1	0.00715996	0.0179113	0.399745
Ga02G0234.1	Gh_D03G025900.1	0.00266135	0.0537945	0.0494724
Ga05G2174.1	Gh_D03G025900.1	0.343182	1.75345	0.195718
Ga06G0213.1	Gh_D03G025900.1	0.264287	1.32926	0.198823
Ga12G2287.1	Gh_D03G025900.1	0.0670057	0.503139	0.133175
Ga02G0655.1	Gh_D03G065000.1	0.0212165	0.0336002	0.631438
Ga05G0507.1	Gh_D03G065000.1	0.354122	2.83244	0.125024
Ga05G1389.1	Gh_D03G065000.1	0.171027	0.900643	0.189894
Ga06G1048.1	Gh_D03G065000.1	0.269845	NaN	NaN
Ga07G0084.1	Gh_D03G065000.1	0.423229	2.892	0.146345
Ga09G0970.1	Gh_D03G065000.1	0.233508	0.870213	0.268334
Ga01G2624.1	Gh_D03G172400.1	0.487386	2.72592	0.178797
Ga08G2103.1	Gh_D03G172400.1	0.185017	0.896862	0.206294
Ga12G0539.1	Gh_D03G172400.1	0.143793	0.873428	0.164631
Ga12G0179.1	Gh_D03G172500.1	0.432603	NaN	NaN
Ga01G2834.1	Gh_D03G186100.1	0.00995039	0.0781772	0.12728
Ga08G1970.1	Gh_D03G186100.1	0.21427	1.5341	0.139671
Ga11G3844.1	Gh_D03G186100.1	0.28785	1.52493	0.188763
Ga02G1593.1	Gh_D04G118800.1	0.242624	1.13788	0.213225
Ga04G0959.1	Gh_D04G118800.1	0.539042	2.92021	0.18459
Ga05G0895.1	Gh_D04G118800.1	0.397333	NaN	NaN
Ga02G1595.1	Gh_D04G119200.1	0.127227	0.979016	0.129954
Ga02G0655.1	Gh_D05G050500.1	0.343618	2.4882	0.138099
Ga05G0507.1	Gh_D05G050500.1	0.00836945	0.0266103	0.314519
Ga05G1389.1	Gh_D05G050500.1	0.339736	1.83597	0.185045
Ga06G1048.1	Gh_D05G050500.1	0.0790403	0.810536	0.0975161
Ga07G0084.1	Gh_D05G050500.1	0.321437	NaN	NaN
Ga08G2932.1	Gh_D05G050500.1	0.122253	0.851683	0.143542
Ga02G1593.1	Gh_D05G083600.1	0.387966	NaN	NaN
Ga05G0895.1	Gh_D05G083600.1	0.0174833	0.0352315	0.49624
Ga02G0655.1	Gh_D05G130400.1	0.19271	0.905487	0.212825
Ga05G1389.1	Gh_D05G130400.1	0.00918566	0.043311	0.212086
Ga05G0507.1	Gh_D05G130400.1	0.345461	1.92831	0.179152
Ga06G0657.1	Gh_D05G130400.1	0.357195	1.83652	0.194496
Ga07G0084.1	Gh_D05G130400.1	0.383065	NaN	NaN
Ga08G2852.1	Gh_D05G130400.1	0.358463	2.7918	0.128398
Ga09G0970.1	Gh_D05G130400.1	0.215678	1.03722	0.20794
Ga03G1131.1	Gh_D05G190100.1	0.126753	0.53834	0.235451
Ga05G2006.1	Gh_D05G190100.1	0.0166314	0.0317508	0.523811
Ga05G2736.1	Gh_D05G190100.1	0.131795	0.519017	0.253932
Ga01G1412.1	Gh_D05G206100.1	0.275212	0.710105	0.387565
Ga02G0234.1	Gh_D05G206100.1	0.345823	1.79393	0.192774
Ga05G2174.1	Gh_D05G206100.1	NaN	0.0471483	NaN
Ga06G0213.1	Gh_D05G206100.1	0.119383	0.999323	0.119464
Ga12G2287.1	Gh_D05G206100.1	0.3063	3.53338	0.0866875
Ga03G1094.1	Gh_D05G254300.1	0.127886	0.49409	0.258831
Ga05G2691.1	Gh_D05G254300.1	0.0144293	0.0267487	0.539438
Ga03G1131.1	Gh_D05G259000.1	0.177592	0.78301	0.226807
Ga05G2736.1	Gh_D05G259000.1	0.0237096	0.0630476	0.376058
Ga05G2006.1	Gh_D05G259000.1	0.148571	0.497087	0.298884
Ga01G1412.1	Gh_D06G020300.1	0.36632	1.3355	0.274294
Ga01G1412.1	Gh_D06G020300.1	0.36632	1.3355	0.274294
Ga02G0234.1	Gh_D06G020300.1	0.276371	1.3426	0.205848
Ga05G2174.1	Gh_D06G020300.1	0.129558	0.999323	0.129645
Ga06G0213.1	Gh_D06G020300.1	0.0200242	0.0197878	1.01195
Ga12G2287.1	Gh_D06G020300.1	0.335744	1.88138	0.178456
Ga02G0655.1	Gh_D06G072600.1	0.40622	NaN	NaN
Ga05G1389.1	Gh_D06G072600.1	0.376662	2.69302	0.139866
Ga06G0657.1	Gh_D06G072600.1	0.0103065	0.0520942	0.197843
Ga07G0084.1	Gh_D06G072600.1	0.0905259	0.777338	0.116456
Ga08G2852.1	Gh_D06G072600.1	0.125084	0.825496	0.151526
Ga02G0655.1	Gh_D06G103500.1	0.333376	NaN	NaN
Ga05G0507.1	Gh_D06G103500.1	0.10603	0.790709	0.134094
Ga05G1389.1	Gh_D06G103500.1	0.329509	1.84138	0.178947
Ga06G1048.1	Gh_D06G103500.1	0.00212314	0.0484039	0.0438631
Ga02G0655.1	Gh_D07G008800.1	0.387418	3.04241	0.127339
Ga05G1389.1	Gh_D07G008800.1	0.390163	NaN	NaN
Ga05G0507.1	Gh_D07G008800.1	0.31339	NaN	NaN
Ga06G0657.1	Gh_D07G008800.1	0.0830888	0.839869	0.0989307
Ga06G1048.1	Gh_D07G008800.1	0.269074	3.13557	0.0858135
Ga07G0084.1	Gh_D07G008800.1	0.00715889	0.0547078	0.130857
Ga08G2852.1	Gh_D07G008800.1	0.122375	0.618007	0.198016
Ga07G0512.1	Gh_D07G047800.1	0.0171716	0.027867	0.6162
Ga07G1656.1	Gh_D07G159800.1	0.0284304	0.0476351	0.596839
Ga08G1646.1	Gh_D07G159800.1	0.21098	0.493193	0.427784
Ga11G3261.1	Gh_D07G159800.1	0.185228	0.50841	0.364328
Ga07G1656.1	Gh_D08G159300.1	0.233299	0.569792	0.409446
Ga08G1646.1	Gh_D08G159300.1	0.01122	0.037364	0.300289
Ga11G3261.1	Gh_D08G159300.1	0.182551	0.634321	0.287789
Ga12G1962.1	Gh_D08G159300.1	0.203935	0.782813	0.260516
Ga01G2834.1	Gh_D08G189000.1	0.210172	1.44925	0.145022
Ga08G1970.1	Gh_D08G189000.1	0.0144882	0.0345285	0.419601
Ga08G1646.1	Gh_D08G189000.1	0.359849	NaN	NaN
Ga11G3844.1	Gh_D08G189000.1	0.207313	0.742246	0.279305
Ga11G3261.1	Gh_D08G189000.1	0.426863	2.62071	0.162881
Ga01G2624.1	Gh_D08G199600.1	0.593214	NaN	NaN
Ga08G2103.1	Gh_D08G199600.1	0.0208256	0.0629465	0.330847
Ga12G0539.1	Gh_D08G199600.1	0.16408	0.345041	0.475537
Ga02G0655.1	Gh_D08G268500.1	0.377474	2.29041	0.164806
Ga05G1389.1	Gh_D08G268500.1	0.435738	NaN	NaN
Ga06G0657.1	Gh_D08G268500.1	0.131269	0.863276	0.15206
Ga07G0084.1	Gh_D08G268500.1	0.132232	0.662971	0.199453
Ga08G2852.1	Gh_D08G268500.1	0.0145724	0.0378231	0.385278
Ga05G0507.1	Gh_D08G276700.1	0.115093	0.739739	0.155586
Ga06G1048.1	Gh_D08G276700.1	0.0856995	0.918589	0.0932948
Ga08G2932.1	Gh_D08G276700.1	0.00782276	0.0311248	0.251335
Ga09G0527.1	Gh_D09G046700.1	0.0195101	0.0657956	0.296526
Ga12G0179.1	Gh_D09G046700.1	0.15691	0.790903	0.198394
Ga09G2013.1	Gh_D09G190600.1	0.0141252	0.0378033	0.37365
Ga12G0179.1	Gh_D09G190600.1	0.637045	4.32671	0.147235
Ga12G0539.1	Gh_D09G190600.1	0.393169	2.81013	0.139911
Ga10G0085.1	Gh_D10G282300.1	0.00887366	0.031655	0.280324
Ga09G0527.1	Gh_D11G008600.1	0.190394	1.17074	0.162628
Ga11G3861.1	Gh_D11G008600.1	0.0178668	0.059932	0.298119
Ga12G0179.1	Gh_D11G008600.1	0.184728	0.759394	0.243257
Ga09G2013.1	Gh_D11G008700.1	0.238896	0.731977	0.326371
Ga11G3860.1	Gh_D11G008700.1	0.00994215	0.0669476	0.148506
Ga08G1970.1	Gh_D11G026900.1	0.216515	0.758811	0.285334
Ga11G3261.1	Gh_D11G026900.1	0.439754	1.92317	0.228661
Ga11G3844.1	Gh_D11G026900.1	0.00950432	0.0330632	0.287459
Ga07G1656.1	Gh_D11G083300.1	0.24687	0.436001	0.566215
Ga08G1646.1	Gh_D11G083300.1	0.179257	0.594473	0.301539
Ga11G3844.1	Gh_D11G083300.1	0.427001	2.05402	0.207886
Ga11G3261.1	Gh_D11G083300.1	0.00894465	0.067808	0.131912
Ga12G1962.1	Gh_D11G083300.1	0.215469	0.868942	0.247967
Ga11G3029.1	Gh_D11G105500.1	0.00934956	0.0639535	0.146193
Ga12G1792.1	Gh_D11G105500.1	0.141526	1.33207	0.106245
Ga11G1195.1	Gh_D11G273600.1	0.00396695	0.00720294	0.550741
Ga11G0231.1	Gh_D11G364700.1	0.00754818	0.0334784	0.225465
Ga02G0234.1	Gh_D12G098100.1	0.0589614	0.52094	0.113183
Ga05G2174.1	Gh_D12G098100.1	0.315655	NaN	NaN
Ga06G0213.1	Gh_D12G098100.1	0.335075	1.78571	0.187643
Ga12G2287.1	Gh_D12G098100.1	0.00508692	0.0166442	0.305627
Ga11G3029.1	Gh_D12G129600.1	0.127288	1.38593	0.0918431
Ga12G1792.1	Gh_D12G129600.1	0.00473188	0.0567839	0.0833314
Ga01G2624.1	Gh_D12G245100.1	0.138992	1.38148	0.10061
Ga12G0179.1	Gh_D12G245100.1	0.351396	NaN	NaN
Ga12G0540.1	Gh_D12G245100.1	0.0104958	0.0358634	0.29266
Ga09G0527.1	Gh_D12G280600.1	0.185979	0.802623	0.231714
Ga11G3861.1	Gh_D12G280600.1	0.178482	0.778542	0.229251
Ga12G0540.1	Gh_D12G280600.1	0.372258	NaN	NaN
Ga12G0179.1	Gh_D12G280600.1	0.0137352	0.0320524	0.428524
Ga05G0613.1	Gh_A05G045600.1	0.0119691	NaN	#NAME?
Ga05G1274.1	Gh_A05G045600.1	0.251077	NaN	NaN
Ga06G1160.1	Gh_A05G045600.1	0.11431	0.682861	0.167399
Ga06G2237.1	Gh_A05G045600.1	0.256492	NaN	NaN
Ga07G0375.1	Gh_A05G045600.1	0.0841944	0.538016	0.15649
Ga08G2960.1	Gh_A05G045600.1	0.533984	NaN	NaN
Ga05G1274.1	Gh_A05G107800.1	0.00241595	0.00801611	0.301387
Ga05G0613.1	Gh_A05G107800.1	0.22987	NaN	NaN
Ga06G2237.1	Gh_A05G107800.1	0.115129	0.440012	0.261649
Ga07G0375.1	Gh_A05G107800.1	0.212593	3.05451	0.0695998
Ga06G1124.1	Gh_A06G110900.1	NaN	0.0067265	NaN
Ga07G0339.1	Gh_A06G110900.1	0.143475	0.98435	0.145756
Ga08G2960.1	Gh_A06G110900.1	0.10457	0.731989	0.142858
Ga05G0613.1	Gh_A06G114300.1	0.111468	0.659065	0.169131
Ga05G1274.1	Gh_A06G114300.1	0.269483	NaN	NaN
Ga06G1160.1	Gh_A06G114300.1	NaN	0.0163941	NaN
Ga07G0375.1	Gh_A06G114300.1	0.118726	0.816874	0.145342
Ga05G1274.1	Gh_A06G213300.1	0.128404	0.476838	0.269282
Ga05G0613.1	Gh_A06G213300.1	0.255268	2.36213	0.108067
Ga06G2237.1	Gh_A06G213300.1	0.00387098	0.00627619	0.616772
Ga07G0375.1	Gh_A06G213300.1	0.265336	3.5462	0.0748225
Ga05G0613.1	Gh_A07G034600.1	0.0815458	0.535486	0.152284
Ga05G1274.1	Gh_A07G034600.1	0.212648	3.82727	0.0555613
Ga06G1160.1	Gh_A07G034600.1	0.118726	0.793078	0.149703
Ga06G2237.1	Gh_A07G034600.1	0.25834	3.5462	0.0728498
Ga07G0375.1	Gh_A07G034600.1	NaN	NaN	NaN
Ga08G2960.1	Gh_A07G034600.1	0.42322	NaN	NaN
Ga05G0167.1	Gh_A07G040200.1	0.124139	0.464628	0.26718
Ga07G0437.1	Gh_A07G040200.1	0.0021645	0.0221691	0.0976361
Ga10G2310.1	Gh_A07G040200.1	0.194387	2.27312	0.0855156
Ga07G0339.1	Gh_A08G288800.1	0.139126	0.701778	0.198248
Ga08G2960.1	Gh_A08G288800.1	0.0210063	0.0373005	0.563164
Ga05G0167.1	Gh_D05G017200.1	0.0226122	0.020956	1.07903
Ga07G0437.1	Gh_D05G017200.1	0.128454	0.456559	0.281352
Ga07G0339.1	Gh_D05G017200.1	0.278422	NaN	NaN
Ga10G2310.1	Gh_D05G017200.1	0.226325	2.47188	0.0915599
Ga05G0613.1	Gh_D05G060300.1	0.0119596	0.030558	0.391373
Ga05G1274.1	Gh_D05G060300.1	0.230786	NaN	NaN
Ga06G1160.1	Gh_D05G060300.1	0.103084	0.696936	0.147911
Ga06G2237.1	Gh_D05G060300.1	0.228347	1.8689	0.122183
Ga07G0375.1	Gh_D05G060300.1	0.0787311	0.570498	0.138004
Ga05G1274.1	Gh_D05G118800.1	0.0170843	0.0493667	0.34607
Ga05G0613.1	Gh_D05G118800.1	0.24821	3.07842	0.080629
Ga06G1160.1	Gh_D05G118800.1	0.29994	NaN	NaN
Ga06G2237.1	Gh_D05G118800.1	0.12548	0.460942	0.272224
Ga07G0375.1	Gh_D05G118800.1	0.294663	3.98154	0.0740073
Ga06G1124.1	Gh_D06G111400.1	0.00422239	0.0350531	0.120457
Ga07G0339.1	Gh_D06G111400.1	0.142894	0.93008	0.153636
Ga08G2960.1	Gh_D06G111400.1	0.107215	0.712088	0.150565
Ga10G2310.1	Gh_D06G111400.1	0.270786	1.85039	0.14634
Ga05G0613.1	Gh_D06G113900.1	0.111674	0.693357	0.161062
Ga05G1274.1	Gh_D06G113900.1	0.294117	NaN	NaN
Ga06G1160.1	Gh_D06G113900.1	0.00508046	0.0329723	0.154082
Ga07G0375.1	Gh_D06G113900.1	0.121962	0.740753	0.164645
Ga05G1274.1	Gh_D06G220000.1	0.110908	0.445396	0.249009
Ga05G0613.1	Gh_D06G220000.1	0.246742	2.09078	0.118014
Ga06G2237.1	Gh_D06G220000.1	0.00971202	0.0126186	0.769659
Ga07G0375.1	Gh_D06G220000.1	0.248209	2.86097	0.0867569
Ga06G1124.1	Gh_D07G033000.1	0.126926	0.906809	0.13997
Ga07G0339.1	Gh_D07G033000.1	0.00454031	0.0237801	0.190929
Ga07G0375.1	Gh_D07G033000.1	0.503068	NaN	NaN
Ga05G0613.1	Gh_D07G036100.1	0.0801796	0.497016	0.161322
Ga05G1274.1	Gh_D07G036100.1	0.216229	3.82727	0.0564968
Ga06G1160.1	Gh_D07G036100.1	0.115836	0.722607	0.160303
Ga06G2237.1	Gh_D07G036100.1	0.265336	NaN	NaN
Ga07G0375.1	Gh_D07G036100.1	0.0118673	0.03847	0.308483
Ga07G0339.1	Gh_D07G036100.1	0.462375	NaN	NaN
Ga08G2960.1	Gh_D07G036100.1	0.418926	NaN	NaN
Ga05G0167.1	Gh_D07G041300.1	0.129207	0.465808	0.277383
Ga07G0437.1	Gh_D07G041300.1	0.00869417	0.0373444	0.232811
Ga10G2310.1	Gh_D07G041300.1	0.193998	2.46469	0.0787112
Ga07G0339.1	Gh_D08G279300.1	0.121034	0.713493	0.169636
Ga08G2960.1	Gh_D08G279300.1	0.00455237	0.0152677	0.29817
Ga05G0167.1	Gh_D10G078500.1	0.220323	NaN	NaN
Ga06G1124.1	Gh_D10G078500.1	0.264729	1.82645	0.144942
Ga07G0437.1	Gh_D10G078500.1	0.19252	2.17243	0.0886196
Ga10G2310.1	Gh_D10G078500.1	0.0188801	0.0418227	0.451431
Ga01G0195.1	Gh_A01G018200.1	0.00305967	0.0106574	0.287094
Ga03G2174.1	Gh_A01G018200.1	0.225816	0.896023	0.25202
Ga04G0455.1	Gh_A01G018200.1	0.23529	1.10179	0.213551
Ga12G1495.1	Gh_A01G018200.1	0.209609	0.82992	0.252566
Ga03G0895.1	Gh_A02G091000.1	0.00290487	0.00498755	0.582424
Ga05G2428.1	Gh_A02G091000.1	0.153596	0.516138	0.297587
Ga06G0367.1	Gh_A02G091000.1	0.101546	0.488434	0.207901
Ga02G0354.1	Gh_A02G174600.1	NaN	NaN	NaN
Ga05G2428.1	Gh_A02G174600.1	0.355156	2.56575	0.138422
Ga11G1614.1	Gh_A02G174600.1	0.146863	0.663548	0.221329
Ga01G0195.1	Gh_A03G184500.1	0.229296	0.85975	0.266701
Ga03G2174.1	Gh_A03G184500.1	0.00535956	NaN	NaN
Ga04G0455.1	Gh_A03G184500.1	0.224032	0.640369	0.349848
Ga12G1495.1	Gh_A03G184500.1	0.222442	0.446258	0.49846
Ga01G0195.1	Gh_A04G125500.1	0.230661	1.04497	0.220735
Ga04G0455.1	Gh_A04G125500.1	0.00131234	0.0149012	0.0880694
Ga12G1495.1	Gh_A04G125500.1	0.22384	0.574859	0.389382
Ga02G0354.1	Gh_A05G212400.1	0.355738	2.5092	0.141773
Ga03G0895.1	Gh_A05G212400.1	0.154616	0.497334	0.310889
Ga05G2428.1	Gh_A05G212400.1	0.00623057	0.0165638	0.376155
Ga06G0367.1	Gh_A05G212400.1	0.127728	0.554631	0.230294
Ga11G1614.1	Gh_A05G212400.1	0.315117	2.53206	0.124451
Ga03G0895.1	Gh_A06G041000.1	0.110867	0.474991	0.233409
Ga05G2428.1	Gh_A06G041000.1	0.131624	0.56733	0.232006
Ga06G0367.1	Gh_A06G041000.1	0.00124159	0.0163773	0.0758118
Ga05G0372.1	Gh_A06G088500.1	0.430935	NaN	NaN
Ga06G0843.1	Gh_A06G088500.1	0.00441665	NaN	NaN
Ga07G0176.1	Gh_A06G088500.1	0.130704	0.844256	0.154815
Ga13G2367.1	Gh_A06G088500.1	0.174504	0.701535	0.248745
Ga05G0372.1	Gh_A07G016400.1	0.332839	NaN	NaN
Ga06G0843.1	Gh_A07G016400.1	0.147656	0.842502	0.175259
Ga07G0176.1	Gh_A07G016400.1	0.0252917	0.0350453	0.721684
Ga07G0199.1	Gh_A07G016400.1	0.383241	NaN	NaN
Ga08G2893.1	Gh_A07G016400.1	0.208657	0.811679	0.257068
Ga13G2367.1	Gh_A07G016400.1	0.197361	0.93871	0.210247
Ga06G0843.1	Gh_A07G018600.1	0.373194	2.33373	0.159913
Ga07G0199.1	Gh_A07G018600.1	0.00203183	0.0203863	0.0996666
Ga07G0176.1	Gh_A07G018600.1	0.374574	2.44957	0.152914
Ga08G2900.1	Gh_A07G018600.1	0.273051	0.809253	0.337411
Ga13G2367.1	Gh_A07G018600.1	0.357421	1.28258	0.278673
Ga08G1301.1	Gh_A08G112600.1	NaN	0.00488999	NaN
Ga11G3876.1	Gh_A08G112600.1	0.173659	0.645181	0.269163
Ga12G0437.1	Gh_A08G112600.1	0.136212	0.646668	0.210637
Ga05G0372.1	Gh_A08G282300.1	0.383852	2.64001	0.145398
Ga07G0176.1	Gh_A08G282300.1	0.181034	0.767637	0.235832
Ga08G2893.1	Gh_A08G282300.1	0.00214286	NaN	NaN
Ga08G2900.1	Gh_A08G282300.1	0.460775	NaN	NaN
Ga13G2367.1	Gh_A08G282300.1	0.225592	0.825825	0.273171
Ga07G0199.1	Gh_A08G283000.1	0.229582	0.973033	0.235944
Ga08G2900.1	Gh_A08G283000.1	0.0179356	0.0287391	0.624084
Ga08G2893.1	Gh_A08G283000.1	0.417636	1.77148	0.235755
Ga08G1301.1	Gh_A09G209100.1	0.161697	0.662745	0.243981
Ga09G2133.1	Gh_A09G209100.1	0.00288879	0.00479235	0.602791
Ga11G3876.1	Gh_A09G209100.1	0.199546	0.608356	0.328009
Ga12G0437.1	Gh_A09G209100.1	0.153381	0.728169	0.21064
Ga09G2294.1	Gh_A09G224700.1	0.00272418	0.00960782	0.283538
Ga10G1488.1	Gh_A09G224700.1	0.166571	0.840542	0.198172
Ga02G0354.1	Gh_A11G214500.1	0.128092	0.650108	0.197032
Ga05G2428.1	Gh_A11G214500.1	0.381033	1.88398	0.202249
Ga11G1614.1	Gh_A11G214500.1	0.00130378	0.00451129	0.289004
Ga12G1989.1	Gh_A12G108200.1	NaN	0.0101696	NaN
Ga01G0195.1	Gh_A12G157500.1	0.215628	0.774194	0.27852
Ga04G0455.1	Gh_A12G157500.1	0.245661	0.626063	0.39239
Ga12G1495.1	Gh_A12G157500.1	0.00204971	NaN	NaN
Ga08G1301.1	Gh_A12G260900.1	0.137952	0.624974	0.220732
Ga09G2133.1	Gh_A12G260900.1	0.155941	0.713084	0.218685
Ga11G3876.1	Gh_A12G260900.1	0.177165	0.679348	0.260787
Ga12G0437.1	Gh_A12G260900.1	0.00144474	0.0140082	0.103135
Ga05G0372.1	Gh_A13G215300.1	0.397205	NaN	NaN
Ga06G0843.1	Gh_A13G215300.1	0.171216	0.729866	0.234585
Ga07G0199.1	Gh_A13G215300.1	0.354403	1.2711	0.278816
Ga07G0176.1	Gh_A13G215300.1	0.176452	0.843973	0.209073
Ga08G2893.1	Gh_A13G215300.1	0.222793	0.867977	0.256681
Ga13G2367.1	Gh_A13G215300.1	0.00608523	0.0277168	0.21955
Ga01G0195.1	Gh_D01G016500.1	0.00306592	0.0399852	0.0766763
Ga03G2174.1	Gh_D01G016500.1	0.223595	0.879021	0.254369
Ga04G0455.1	Gh_D01G016500.1	0.229241	1.1298	0.202905
Ga12G1495.1	Gh_D01G016500.1	0.201619	0.847993	0.23776
Ga01G0195.1	Gh_D02G202000.1	0.202713	0.86809	0.233516
Ga03G2174.1	Gh_D02G202000.1	0.0140519	0.0406253	0.345891
Ga04G0455.1	Gh_D02G202000.1	0.215724	0.638891	0.337654
Ga12G1495.1	Gh_D02G202000.1	0.211052	0.450866	0.468103
Ga02G0354.1	Gh_D03G037800.1	0.00801076	0.018751	0.427218
Ga05G2428.1	Gh_D03G037800.1	0.361529	2.82768	0.127854
Ga11G1614.1	Gh_D03G037800.1	0.153107	0.730087	0.20971
Ga01G0195.1	Gh_D04G165900.1	0.242742	1.00884	0.240615
Ga04G0455.1	Gh_D04G165900.1	0.0119776	0.0457963	0.261541
Ga12G1495.1	Gh_D04G165900.1	0.254945	0.592928	0.429977
Ga02G0354.1	Gh_D05G229300.1	0.352763	2.39564	0.147252
Ga03G0895.1	Gh_D05G229300.1	0.155146	0.503325	0.308242
Ga05G2428.1	Gh_D05G229300.1	0.0177055	0.0560002	0.316169
Ga06G0367.1	Gh_D05G229300.1	0.128754	0.583427	0.220686
Ga11G1614.1	Gh_D05G229300.1	0.321308	2.03844	0.157625
Ga05G2428.1	Gh_D06G041500.1	0.108883	0.539342	0.201881
Ga06G0367.1	Gh_D06G041500.1	0.0176423	0.0730976	0.241353
Ga05G0372.1	Gh_D06G087900.1	0.417035	NaN	NaN
Ga06G0843.1	Gh_D06G087900.1	0.0110826	0.0144757	0.765598
Ga13G2367.1	Gh_D06G087900.1	0.174683	0.743398	0.234979
Ga07G0199.1	Gh_D06G090800.1	0.19592	0.892895	0.219421
Ga07G0176.1	Gh_D06G090800.1	0.457328	2.00482	0.228114
Ga05G0372.1	Gh_D07G017800.1	0.375456	NaN	NaN
Ga06G0843.1	Gh_D07G017800.1	0.108549	0.74193	0.146307
Ga07G0176.1	Gh_D07G017800.1	0.0229551	0.0312545	0.734458
Ga07G0199.1	Gh_D07G017800.1	0.334424	2.52746	0.132316
Ga08G2893.1	Gh_D07G017800.1	0.184894	0.798739	0.231482
Ga13G2367.1	Gh_D07G017800.1	0.184195	0.890149	0.206926
Ga06G0843.1	Gh_D07G020100.1	0.362775	3.44355	0.105349
Ga07G0199.1	Gh_D07G020100.1	0.0185036	0.0923697	0.200321
Ga07G0176.1	Gh_D07G020100.1	0.362341	3.41702	0.10604
Ga08G2900.1	Gh_D07G020100.1	0.283643	0.714275	0.397106
Ga13G2367.1	Gh_D07G020100.1	0.355815	1.59125	0.223608
Ga08G1301.1	Gh_D08G126400.1	0.00728692	0.0350356	0.207986
Ga09G2133.1	Gh_D08G126400.1	0.160971	0.708479	0.227206
Ga11G3876.1	Gh_D08G126400.1	0.16719	0.651931	0.256453
Ga12G0437.1	Gh_D08G126400.1	0.135156	0.620846	0.217697
Ga05G0372.1	Gh_D08G272700.1	0.426242	NaN	NaN
Ga07G0176.1	Gh_D08G272700.1	0.193588	0.775029	0.249782
Ga08G2893.1	Gh_D08G272700.1	0.012985	0.0751096	0.172881
Ga13G2367.1	Gh_D08G272700.1	0.233353	0.848447	0.275035
Ga07G0199.1	Gh_D08G273400.1	0.259465	0.866105	0.299577
Ga08G2900.1	Gh_D08G273400.1	0.0298107	0.042841	0.695846
Ga08G1301.1	Gh_D09G201400.1	0.153646	0.652916	0.235323
Ga09G2133.1	Gh_D09G201400.1	0.0204716	0.0391446	0.522973
Ga11G3876.1	Gh_D09G201400.1	0.189639	0.564051	0.336209
Ga12G0437.1	Gh_D09G201400.1	0.145948	0.727819	0.200528
Ga09G2294.1	Gh_D09G216100.1	0.0123361	0.0292126	0.422286
Ga10G1488.1	Gh_D09G216100.1	0.157291	0.801118	0.19634
Ga10G2157.1	Gh_D10G108100.1	0.0192318	0.0162168	1.18592
Ga09G2294.1	Gh_D10G153100.1	0.166439	0.813909	0.204493
Ga10G1488.1	Gh_D10G153100.1	0.00845973	0.0298919	0.283011
Ga08G1301.1	Gh_D11G024200.1	0.169814	0.669998	0.253455
Ga09G2133.1	Gh_D11G024200.1	0.200325	0.595056	0.336649
Ga11G3876.1	Gh_D11G024200.1	0.0131695	0.0308395	0.427033
Ga12G0437.1	Gh_D11G024200.1	0.168032	0.687481	0.244416
Ga02G0354.1	Gh_D11G237800.1	0.130125	0.708266	0.183724
Ga05G2428.1	Gh_D11G237800.1	0.379487	1.9068	0.199017
Ga11G1614.1	Gh_D11G237800.1	0.0131409	0.0560136	0.234603
Ga01G0195.1	Gh_D12G155800.1	0.216459	0.772987	0.280029
Ga04G0455.1	Gh_D12G155800.1	0.255979	0.695251	0.368183
Ga12G1495.1	Gh_D12G155800.1	0.0222853	0.0383528	0.581059
Ga08G1301.1	Gh_D12G255300.1	0.138842	0.608276	0.228255
Ga09G2133.1	Gh_D12G255300.1	0.149593	0.658606	0.227135
Ga11G3876.1	Gh_D12G255300.1	0.179042	0.667834	0.268094
Ga12G0437.1	Gh_D12G255300.1	0.0131008	0.0428688	0.305601
Ga07G0670.1	Gh_A07G061700.1	0.00769731	0.00714291	1.07762
Ga07G0670.1	Gh_D07G062100.1	0.0119524	0.0444575	0.268851
Ga11G1415.1	Gh_D13G116000.1	0.184923	0.524114	0.352831
Ga13G1257.1	Gh_D13G116000.1	0.026343	0.0542319	0.485747
Ga05G0372.1	Gh_A05G027600.1	0.00669274	0.0319764	0.209302
Ga06G0843.1	Gh_A05G027600.1	0.455775	NaN	NaN
Ga07G0176.1	Gh_A05G027600.1	0.488296	NaN	NaN
Ga07G0199.1	Gh_A05G027600.1	0.490728	2.09345	0.234412
Ga08G2893.1	Gh_A05G027600.1	0.404884	2.05439	0.197082
Ga13G2367.1	Gh_A05G027600.1	0.445347	2.51886	0.176805
Ga02G0655.1	Gh_A09G098300.1	0.22428	0.916615	0.244683
Ga05G1389.1	Gh_A09G098300.1	0.152502	0.940485	0.162152
Ga09G0970.1	Gh_A09G098300.1	0.0255223	0.0356439	0.716037
Ga09G2002.1	Gh_A09G187400.1	0.00520948	0.00627127	0.830691
Ga08G1646.1	Gh_A12G111500.1	0.229919	0.879569	0.261399
Ga08G1970.1	Gh_A12G111500.1	0.398525	NaN	NaN
Ga11G3261.1	Gh_A12G111500.1	0.232119	0.826183	0.280953
Ga12G1962.1	Gh_A12G111500.1	0.00360145	0.00572522	0.62905
Ga05G0372.1	Gh_D05G036800.1	0.00310479	0.103702	0.0299394
Ga06G0843.1	Gh_D05G036800.1	0.425846	NaN	NaN
Ga07G0176.1	Gh_D05G036800.1	0.388322	NaN	NaN
Ga08G2893.1	Gh_D05G036800.1	0.389095	2.48989	0.15627
Ga13G2367.1	Gh_D05G036800.1	0.408977	NaN	NaN
Ga02G0655.1	Gh_D09G093600.1	0.251297	0.949097	0.264775
Ga05G1389.1	Gh_D09G093600.1	0.147068	0.939049	0.156613
Ga09G0970.1	Gh_D09G093600.1	0.0432882	0.0557939	0.775859
Ga09G2002.1	Gh_D09G179100.1	0.0310511	0.0347353	0.893935
Ga08G1646.1	Gh_D12G111400.1	0.226104	0.7446	0.303659
Ga11G3261.1	Gh_D12G111400.1	0.232326	0.840378	0.276454
Ga11G3844.1	Gh_D12G111400.1	0.456238	3.15719	0.144507
Ga12G1962.1	Gh_D12G111400.1	0.0108648	0.0290031	0.374609
Ga05G2687.1	Gh_A05G238300.1	0.00591427	0.0099175	0.596347
Ga13G1471.1	Gh_A05G238300.1	0.202412	0.709169	0.285422
Ga05G2687.1	Gh_A13G132900.1	0.194997	0.679057	0.287159
Ga13G1471.1	Gh_A13G132900.1	NaN	0.00916042	NaN
Ga05G2687.1	Gh_D05G253900.1	0.0148556	0.0618376	0.240237
Ga13G1471.1	Gh_D05G253900.1	0.170109	0.75296	0.225921
Ga13G0248.1	Gh_D13G024200.1	0.0354016	0.0927354	0.381749
Ga05G2687.1	Gh_D13G134900.1	0.127526	0.690374	0.18472
Ga13G1471.1	Gh_D13G134900.1	0.00410538	0.0792817	0.0517822

## Sheet: G. hirsutum and G. raimondii 
Table S2. List of syntenic gene pairs
Syntenic gene pairs between G. raimondii and G. hirsutum
		Ka	Ks	Ka/Ks
Gorai.002G220900.1	Gh_A01G211300.1	0.0125155	0.0420917	0.297339
Gorai.009G244500.1	Gh_A01G211300.1	0.14926	0.573037	0.260473
Gorai.010G048900.1	Gh_A01G211300.1	0.171075	0.731738	0.233793
Gorai.002G220900.1	Gh_A05G217900.1	0.155191	0.517339	0.299978
Gorai.009G244500.1	Gh_A05G217900.1	0.00920257	0.0172092	0.534748
Gorai.010G048900.1	Gh_A05G217900.1	0.149766	0.687629	0.217801
Gorai.002G220900.1	Gh_A06G047800.1	0.170187	0.688817	0.247071
Gorai.009G244500.1	Gh_A06G047800.1	0.143427	0.592491	0.242074
Gorai.010G048900.1	Gh_A06G047800.1	0.014274	0.0198797	0.71802
Gorai.011G235900.1	Gh_A10G207400.1	0.00924796	0.0257536	0.359094
Gorai.002G220900.1	Gh_D01G211900.1	0.00206897	0.00688078	0.300688
Gorai.009G244500.1	Gh_D01G211900.1	0.154151	0.548037	0.281279
Gorai.010G048900.1	Gh_D01G211900.1	0.171424	0.664937	0.257805
Gorai.002G220900.1	Gh_D05G234800.1	0.15166	0.533374	0.28434
Gorai.009G244500.1	Gh_D05G234800.1	0.00183318	NaN	NaN
Gorai.010G048900.1	Gh_D05G234800.1	0.149148	0.588089	0.253615
Gorai.002G220900.1	Gh_D06G047300.1	0.168781	0.664316	0.254068
Gorai.009G244500.1	Gh_D06G047300.1	0.150363	0.575287	0.26137
Gorai.010G048900.1	Gh_D06G047300.1	NaN	0.0196411	NaN
Gorai.011G235900.1	Gh_D10G230300.1	0.00552828	0.0193144	0.286226
Gorai.004G127900.1	Gh_A08G126400.1	0.0143389	0.025809	0.555578
Gorai.008G261800.1	Gh_A08G126400.1	0.166489	0.712849	0.233555
Gorai.006G013600.1	Gh_A09G013600.1	0.0141153	0.0461361	0.305949
Gorai.008G178900.1	Gh_A09G013600.1	0.47315	2.44484	0.19353
Gorai.007G260900.1	Gh_A11G258800.1	0.00642058	0.0470743	0.136393
Gorai.013G115000.1	Gh_A11G258800.1	0.17855	0.52485	0.340193
Gorai.008G116800.1	Gh_A12G120200.1	0.0133717	0.0202801	0.65935
Gorai.006G013600.1	Gh_A12G184800.1	0.41697	NaN	NaN
Gorai.008G178900.1	Gh_A12G184800.1	0.0135402	0.0412475	0.328268
Gorai.004G127900.1	Gh_A12G267900.1	0.153884	0.676899	0.227337
Gorai.008G261800.1	Gh_A12G267900.1	0.0182611	0.0344605	0.529914
Gorai.013G244500.1	Gh_A13G236800.1	0.00827823	0.0440378	0.18798
Gorai.004G127900.1	Gh_D08G119500.1	0.00517132	0.00427047	1.21095
Gorai.008G261800.1	Gh_D08G119500.1	0.156038	0.704766	0.221404
Gorai.006G013600.1	Gh_D09G012700.1	0.00820481	0.0081689	1.0044
Gorai.008G178900.1	Gh_D09G012700.1	0.377331	4.64916	0.0811611
Gorai.008G116800.1	Gh_D12G120400.1	0.00739925	0.0100715	0.734672
Gorai.006G013600.1	Gh_D12G180500.1	0.425366	2.61396	0.162728
Gorai.008G178900.1	Gh_D12G180500.1	0.00427961	0.00223714	1.91299
Gorai.004G127900.1	Gh_D12G262400.1	0.154077	0.696272	0.221288
Gorai.008G261800.1	Gh_D12G262400.1	0.00573206	0.01862	0.307843
Gorai.013G244500.1	Gh_D13G239800.1	0.00662622	0.0184436	0.35927
Gorai.002G159400.1	Gh_A01G150400.1	0.0119691	0.0554708	0.215774
Gorai.002G241800.1	Gh_A01G150400.1	0.142066	1.27546	0.111384
Gorai.009G407200.1	Gh_A01G150400.1	0.121594	0.735834	0.165246
Gorai.002G241700.1	Gh_A01G234600.1	0.0193629	0.0379348	0.510425
Gorai.002G159400.1	Gh_A01G234600.1	0.561784	NaN	NaN
Gorai.009G406800.1	Gh_A01G234600.1	0.256187	1.19975	0.213534
Gorai.009G087700.1	Gh_A01G234600.1	0.404843	NaN	NaN
Gorai.002G241800.1	Gh_A01G234700.1	0.0176925	0.0154645	1.14407
Gorai.009G407200.1	Gh_A01G234700.1	0.137208	1.01134	0.135669
Gorai.005G116500.1	Gh_A02G110100.1	0.00956188	0.0550706	0.17363
Gorai.001G008100.1	Gh_A02G145700.1	0.396163	2.31155	0.171384
Gorai.003G063500.1	Gh_A02G145700.1	0.0212369	0.0334877	0.634171
Gorai.006G097000.1	Gh_A02G145700.1	0.243182	0.811403	0.299705
Gorai.009G050200.1	Gh_A02G145700.1	0.333989	2.50158	0.133511
Gorai.009G136500.1	Gh_A02G145700.1	0.171394	0.955568	0.179364
Gorai.010G106600.1	Gh_A02G145700.1	0.31571	3.20509	0.0985025
Gorai.002G134600.1	Gh_A02G186400.1	0.247266	2.79031	0.0886158
Gorai.003G026100.1	Gh_A02G186400.1	0.0079506	0.0445235	0.178571
Gorai.009G214300.1	Gh_A02G186400.1	0.35114	1.76999	0.198386
Gorai.010G021900.1	Gh_A02G186400.1	0.280047	1.35554	0.206594
Gorai.003G175100.1	Gh_A03G013000.1	0.0101182	0.0802709	0.126051
Gorai.004G196700.1	Gh_A03G013000.1	0.20403	1.51469	0.134701
Gorai.004G165300.1	Gh_A03G013000.1	0.417923	NaN	NaN
Gorai.007G087100.1	Gh_A03G013000.1	0.41679	2.55678	0.163014
Gorai.007G028800.1	Gh_A03G013000.1	0.278034	1.6697	0.166518
Gorai.003G162600.1	Gh_A03G023200.1	0.499315	2.37258	0.210452
Gorai.004G208000.1	Gh_A03G023200.1	0.598175	NaN	NaN
Gorai.008G243600.1	Gh_A03G023200.1	0.142637	1.26591	0.112676
Gorai.008G280600.1	Gh_A03G023200.1	0.464253	NaN	NaN
Gorai.005G110100.1	Gh_A03G097100.1	0.0458703	0.0955489	0.480071
Gorai.009G197800.1	Gh_A03G097100.1	0.122457	0.524632	0.233414
Gorai.009G271400.1	Gh_A03G097100.1	0.177477	0.823959	0.215396
Gorai.002G241700.1	Gh_A04G082900.1	0.228252	0.920322	0.248013
Gorai.009G406800.1	Gh_A04G082900.1	0.0143496	0.0207626	0.691128
Gorai.002G159400.1	Gh_A04G083600.1	0.115372	0.78793	0.146424
Gorai.002G241800.1	Gh_A04G083600.1	0.127751	1.00196	0.1275
Gorai.009G407200.1	Gh_A04G083600.1	0.0131438	0.0571025	0.230179
Gorai.002G241700.1	Gh_A05G070700.1	0.418646	NaN	NaN
Gorai.009G087700.1	Gh_A05G070700.1	0.0174782	0.0413084	0.423116
Gorai.009G406800.1	Gh_A05G070700.1	0.399344	NaN	NaN
Gorai.001G008100.1	Gh_A05G118200.1	0.388525	NaN	NaN
Gorai.003G063500.1	Gh_A05G118200.1	0.168692	0.920533	0.183255
Gorai.004G281600.1	Gh_A05G118200.1	0.394094	NaN	NaN
Gorai.006G097000.1	Gh_A05G118200.1	0.159048	0.891737	0.178357
Gorai.009G136500.1	Gh_A05G118200.1	0.0073485	0.0559265	0.131396
Gorai.009G050200.1	Gh_A05G118200.1	0.357161	2.00118	0.178475
Gorai.010G075300.1	Gh_A05G118200.1	0.401595	NaN	NaN
Gorai.005G110100.1	Gh_A05G172800.1	0.152851	0.631266	0.242134
Gorai.009G197800.1	Gh_A05G172800.1	0.0153545	0.0530152	0.289625
Gorai.009G271400.1	Gh_A05G172800.1	0.148162	0.507504	0.291943
Gorai.002G134600.1	Gh_A05G188700.1	0.0695255	0.640339	0.108576
Gorai.003G026100.1	Gh_A05G188700.1	0.348024	1.86306	0.186802
Gorai.009G214300.1	Gh_A05G188700.1	0.00286876	0.0470005	0.0610368
Gorai.010G021900.1	Gh_A05G188700.1	0.126118	1.07492	0.117327
Gorai.009G266600.1	Gh_A05G238700.1	0.0128648	0.0280406	0.458791
Gorai.005G110100.1	Gh_A05G243000.1	0.2328	0.943979	0.246615
Gorai.009G271400.1	Gh_A05G243000.1	0.0237096	0.0557748	0.425095
Gorai.009G197800.1	Gh_A05G243000.1	0.130994	0.500379	0.26179
Gorai.002G134600.1	Gh_A06G021100.1	0.135745	1.3627	0.0996148
Gorai.003G026100.1	Gh_A06G021100.1	0.265517	1.31905	0.201294
Gorai.009G214300.1	Gh_A06G021100.1	0.122887	0.95897	0.128145
Gorai.010G021900.1	Gh_A06G021100.1	0.018251	0.0242655	0.752138
Gorai.001G008100.1	Gh_A06G074100.1	0.0812116	0.869311	0.0934207
Gorai.003G063500.1	Gh_A06G074100.1	0.406542	3.30396	0.123047
Gorai.004G281600.1	Gh_A06G074100.1	0.131139	0.848962	0.15447
Gorai.006G097000.1	Gh_A06G074100.1	0.371679	NaN	NaN
Gorai.009G136500.1	Gh_A06G074100.1	0.358601	1.7778	0.201711
Gorai.010G075300.1	Gh_A06G074100.1	0.00858624	0.0400859	0.214196
Gorai.001G008100.1	Gh_A06G103900.1	0.321804	NaN	NaN
Gorai.003G063500.1	Gh_A06G103900.1	0.318568	NaN	NaN
Gorai.004G289800.1	Gh_A06G103900.1	0.138593	0.917832	0.151
Gorai.009G050200.1	Gh_A06G103900.1	0.127285	0.880377	0.144581
Gorai.010G106600.1	Gh_A06G103900.1	0.00340764	0.060667	0.0561697
Gorai.001G008100.1	Gh_A07G007300.1	0.00357516	0.0607928	0.058809
Gorai.003G063500.1	Gh_A07G007300.1	0.419977	2.855	0.147102
Gorai.004G281600.1	Gh_A07G007300.1	0.135298	0.646304	0.209342
Gorai.009G050200.1	Gh_A07G007300.1	0.352678	NaN	NaN
Gorai.010G075300.1	Gh_A07G007300.1	0.0915009	0.804934	0.113675
Gorai.001G049800.1	Gh_A07G047000.1	0.0221691	0.027781	0.797996
Gorai.001G176500.1	Gh_A07G161100.1	0.0245074	0.0418853	0.585107
Gorai.004G165300.1	Gh_A07G161100.1	0.225726	0.557684	0.404756
Gorai.007G087100.1	Gh_A07G161100.1	0.187856	0.470787	0.399025
Gorai.001G176500.1	Gh_A08G159800.1	0.20457	0.499773	0.409326
Gorai.004G165300.1	Gh_A08G159800.1	0.0120796	0.0286568	0.421528
Gorai.007G087100.1	Gh_A08G159800.1	0.185114	0.606806	0.305062
Gorai.008G107700.1	Gh_A08G159800.1	0.217866	0.811209	0.26857
Gorai.003G175100.1	Gh_A08G192800.1	0.207419	1.41455	0.146633
Gorai.004G196700.1	Gh_A08G192800.1	0.0124012	0.0416292	0.297898
Gorai.004G165300.1	Gh_A08G192800.1	0.370758	NaN	NaN
Gorai.007G087100.1	Gh_A08G192800.1	0.449739	2.84501	0.15808
Gorai.007G028800.1	Gh_A08G192800.1	0.223698	0.774519	0.288821
Gorai.003G162600.1	Gh_A08G204100.1	0.1765	0.817114	0.216004
Gorai.004G208000.1	Gh_A08G204100.1	0.0129314	0.0388688	0.332692
Gorai.008G243600.1	Gh_A08G204100.1	0.471376	NaN	NaN
Gorai.001G008100.1	Gh_A08G278400.1	0.118222	0.614043	0.19253
Gorai.004G281600.1	Gh_A08G278400.1	0.0163891	0.0577826	0.283634
Gorai.004G289800.1	Gh_A08G278400.1	0.327466	1.97464	0.165836
Gorai.009G136500.1	Gh_A08G278400.1	0.362275	2.6698	0.135694
Gorai.010G075300.1	Gh_A08G278400.1	0.128222	0.749336	0.171114
Gorai.004G289800.1	Gh_A08G286000.1	0.0117649	0.0311248	0.377993
Gorai.004G281600.1	Gh_A08G286000.1	0.321035	1.41663	0.226618
Gorai.009G050200.1	Gh_A08G286000.1	0.150657	0.90428	0.166604
Gorai.006G046200.1	Gh_A09G052300.1	0.0155547	0.0659766	0.235761
Gorai.007G010100.1	Gh_A09G052300.1	0.178622	1.10571	0.161544
Gorai.008G280600.1	Gh_A09G052300.1	0.179642	0.771612	0.232814
Gorai.003G162600.1	Gh_A09G197100.1	0.323905	1.77321	0.182666
Gorai.006G197200.1	Gh_A09G197100.1	0.018657	0.0518845	0.359588
Gorai.007G010200.1	Gh_A09G197100.1	0.208882	0.607312	0.343945
Gorai.008G243700.1	Gh_A09G197100.1	0.438831	2.71509	0.161627
Gorai.008G280600.1	Gh_A09G197100.1	0.626291	NaN	NaN
Gorai.006G046200.1	Gh_A11G007900.1	0.19877	1.17467	0.169213
Gorai.007G010100.1	Gh_A11G007900.1	0.0228431	0.0552927	0.41313
Gorai.008G280600.1	Gh_A11G007900.1	0.17441	0.727241	0.239824
Gorai.001G176500.1	Gh_A11G082900.1	0.177257	0.535273	0.331152
Gorai.003G175100.1	Gh_A11G082900.1	0.421136	2.82264	0.149199
Gorai.004G196700.1	Gh_A11G082900.1	0.422555	3.51963	0.120056
Gorai.004G165300.1	Gh_A11G082900.1	0.177722	0.638291	0.278434
Gorai.007G087100.1	Gh_A11G082900.1	0.00711538	0.061196	0.116272
Gorai.007G028800.1	Gh_A11G082900.1	0.437783	1.81457	0.241261
Gorai.008G107700.1	Gh_A11G082900.1	0.232243	0.841906	0.275854
Gorai.007G109400.1	Gh_A11G105000.1	0.0140574	0.0394309	0.356508
Gorai.008G126000.1	Gh_A11G105000.1	0.127177	1.34683	0.094427
Gorai.007G271900.1	Gh_A11G274800.1	0.00749382	0.0188098	0.3984
Gorai.003G026100.1	Gh_A12G080000.1	0.075272	0.500546	0.15038
Gorai.009G214300.1	Gh_A12G080000.1	0.311306	NaN	NaN
Gorai.010G021900.1	Gh_A12G080000.1	0.337577	1.84126	0.183341
Gorai.007G109400.1	Gh_A12G129200.1	0.145794	1.26956	0.114839
Gorai.008G126000.1	Gh_A12G129200.1	0.00710625	0.0401702	0.176903
Gorai.003G162600.1	Gh_A12G250200.1	0.51658	NaN	NaN
Gorai.004G208000.1	Gh_A12G250200.1	0.522716	NaN	NaN
Gorai.008G243600.1	Gh_A12G250200.1	0.010505	0.0418853	0.250804
Gorai.008G280600.1	Gh_A12G250200.1	0.364858	NaN	NaN
Gorai.008G243700.1	Gh_A12G250400.1	0.019751	0.0428688	0.460731
Gorai.003G162700.1	Gh_A12G286200.1	0.440288	NaN	NaN
Gorai.006G046200.1	Gh_A12G286200.1	0.173782	0.787107	0.220786
Gorai.007G010100.1	Gh_A12G286200.1	0.18841	0.70711	0.266451
Gorai.008G280600.1	Gh_A12G286200.1	0.0148022	0.0212153	0.697715
Gorai.008G243600.1	Gh_A12G286200.1	0.378689	NaN	NaN
Gorai.002G241700.1	Gh_D01G228500.1	0.00425231	NaN	NaN
Gorai.002G159400.1	Gh_D01G228500.1	0.512716	NaN	NaN
Gorai.009G406800.1	Gh_D01G228500.1	0.248794	1.17899	0.211024
Gorai.009G087700.1	Gh_D01G228500.1	0.421344	NaN	NaN
Gorai.002G241800.1	Gh_D01G228700.1	0.0075346	0.0154446	0.487848
Gorai.009G407200.1	Gh_D01G228700.1	0.123367	1.01411	0.12165
Gorai.005G110100.1	Gh_D02G108600.1	0.0436967	0.071934	0.607456
Gorai.009G197800.1	Gh_D02G108600.1	0.125013	0.51402	0.243207
Gorai.009G271400.1	Gh_D02G108600.1	0.195252	0.823959	0.236968
Gorai.005G116500.1	Gh_D02G115100.1	NaN	0.0269894	NaN
Gorai.002G134600.1	Gh_D03G025900.1	0.237332	2.1566	0.110049
Gorai.003G026100.1	Gh_D03G025900.1	0.00532507	0.00874008	0.60927
Gorai.009G214300.1	Gh_D03G025900.1	0.348362	1.73641	0.200622
Gorai.010G021900.1	Gh_D03G025900.1	0.275275	1.36498	0.201669
Gorai.001G008100.1	Gh_D03G065000.1	0.425736	2.35963	0.180425
Gorai.003G063500.1	Gh_D03G065000.1	0.00190295	NaN	NaN
Gorai.006G097000.1	Gh_D03G065000.1	0.230322	0.788357	0.292155
Gorai.009G050200.1	Gh_D03G065000.1	0.350537	2.39471	0.14638
Gorai.009G136500.1	Gh_D03G065000.1	0.168692	0.942951	0.178898
Gorai.010G106600.1	Gh_D03G065000.1	0.318315	3.20384	0.0993541
Gorai.003G162600.1	Gh_D03G172400.1	0.0125842	0.0239382	0.525695
Gorai.004G208000.1	Gh_D03G172400.1	0.170051	0.914569	0.185935
Gorai.007G010200.1	Gh_D03G172400.1	0.324263	2.59774	0.124825
Gorai.008G243600.1	Gh_D03G172400.1	0.475508	NaN	NaN
Gorai.003G162700.1	Gh_D03G172500.1	0.0021692	0.00726398	0.298624
Gorai.007G010100.1	Gh_D03G172500.1	0.377073	NaN	NaN
Gorai.008G280600.1	Gh_D03G172500.1	0.445493	NaN	NaN
Gorai.003G175100.1	Gh_D03G186100.1	0.00197955	0.0345285	0.0573307
Gorai.004G196700.1	Gh_D03G186100.1	0.206438	1.41158	0.146246
Gorai.007G028800.1	Gh_D03G186100.1	0.285421	1.56798	0.182031
Gorai.002G241700.1	Gh_D04G118800.1	0.243055	1.21713	0.199695
Gorai.002G159400.1	Gh_D04G118800.1	0.556558	3.65476	0.152283
Gorai.009G406800.1	Gh_D04G118800.1	0.00202977	0.0068966	0.294315
Gorai.009G087700.1	Gh_D04G118800.1	0.393701	NaN	NaN
Gorai.002G241800.1	Gh_D04G119200.1	0.133396	0.969957	0.137528
Gorai.009G407200.1	Gh_D04G119200.1	0.00874008	0.0068966	1.2673
Gorai.001G008100.1	Gh_D05G050500.1	0.320397	NaN	NaN
Gorai.003G063500.1	Gh_D05G050500.1	0.350223	2.38232	0.147009
Gorai.004G289800.1	Gh_D05G050500.1	0.126014	0.758447	0.166147
Gorai.009G050200.1	Gh_D05G050500.1	0.0194049	0.0184869	1.04966
Gorai.009G136500.1	Gh_D05G050500.1	0.33951	2.07817	0.163369
Gorai.010G106600.1	Gh_D05G050500.1	0.117196	0.77859	0.150523
Gorai.002G241700.1	Gh_D05G083600.1	0.413186	NaN	NaN
Gorai.009G087700.1	Gh_D05G083600.1	0.00172861	0.0174596	0.0990064
Gorai.009G406800.1	Gh_D05G083600.1	0.399532	NaN	NaN
Gorai.001G008100.1	Gh_D05G130400.1	0.389013	NaN	NaN
Gorai.003G063500.1	Gh_D05G130400.1	0.169707	0.87258	0.194489
Gorai.004G281600.1	Gh_D05G130400.1	0.338964	NaN	NaN
Gorai.006G097000.1	Gh_D05G130400.1	0.153017	0.864642	0.176972
Gorai.009G136500.1	Gh_D05G130400.1	0.00182927	0.0182195	0.100402
Gorai.009G050200.1	Gh_D05G130400.1	0.361938	NaN	NaN
Gorai.010G075300.1	Gh_D05G130400.1	0.352462	1.93835	0.181836
Gorai.005G110100.1	Gh_D05G190100.1	0.149176	0.621753	0.239929
Gorai.009G197800.1	Gh_D05G190100.1	0.00334449	0.00564974	0.591971
Gorai.009G271400.1	Gh_D05G190100.1	0.14082	0.484819	0.290458
Gorai.002G134600.1	Gh_D05G206100.1	0.0695031	0.614413	0.113121
Gorai.003G026100.1	Gh_D05G206100.1	0.347911	1.86986	0.186062
Gorai.009G214300.1	Gh_D05G206100.1	0.00286807	0.00917443	0.312616
Gorai.010G021900.1	Gh_D05G206100.1	0.126085	0.968045	0.130247
Gorai.009G266600.1	Gh_D05G254300.1	0.00477519	NaN	NaN
Gorai.005G110100.1	Gh_D05G259000.1	0.227599	0.887588	0.256425
Gorai.009G271400.1	Gh_D05G259000.1	0.0038898	0.0134082	0.290106
Gorai.009G197800.1	Gh_D05G259000.1	0.142131	0.480252	0.295951
Gorai.002G134600.1	Gh_D06G020300.1	0.144581	1.35536	0.106674
Gorai.003G026100.1	Gh_D06G020300.1	0.27286	1.34136	0.20342
Gorai.009G214300.1	Gh_D06G020300.1	0.133085	0.927914	0.143423
Gorai.010G021900.1	Gh_D06G020300.1	0.00853039	0.00686111	1.2433
Gorai.001G008100.1	Gh_D06G072600.1	0.0904248	0.765414	0.118138
Gorai.003G063500.1	Gh_D06G072600.1	0.404491	3.09454	0.130711
Gorai.004G281600.1	Gh_D06G072600.1	0.1315	0.756399	0.173849
Gorai.009G136500.1	Gh_D06G072600.1	0.35073	2.54098	0.138029
Gorai.010G075300.1	Gh_D06G072600.1	0.00686111	0.0112362	0.610627
Gorai.001G008100.1	Gh_D06G103500.1	0.340994	2.96221	0.115115
Gorai.003G063500.1	Gh_D06G103500.1	0.322498	4.30001	0.0749994
Gorai.009G050200.1	Gh_D06G103500.1	0.129399	0.779829	0.165933
Gorai.010G106600.1	Gh_D06G103500.1	0.00339896	0.0213253	0.159386
Gorai.001G008100.1	Gh_D07G008800.1	0.00356719	0.0239064	0.149215
Gorai.003G063500.1	Gh_D07G008800.1	0.418684	2.3782	0.176051
Gorai.004G281600.1	Gh_D07G008800.1	0.130109	0.58054	0.224117
Gorai.009G136500.1	Gh_D07G008800.1	0.389676	NaN	NaN
Gorai.009G050200.1	Gh_D07G008800.1	0.351243	NaN	NaN
Gorai.010G075300.1	Gh_D07G008800.1	0.0922991	0.789663	0.116884
Gorai.010G106600.1	Gh_D07G008800.1	0.334152	6.02183	0.05549
Gorai.001G049800.1	Gh_D07G047800.1	0.00239713	NaN	NaN
Gorai.001G176500.1	Gh_D07G159800.1	0.00746855	NaN	NaN
Gorai.004G165300.1	Gh_D07G159800.1	0.209631	0.474654	0.44165
Gorai.007G087100.1	Gh_D07G159800.1	0.177361	0.533988	0.332144
Gorai.001G176500.1	Gh_D08G159300.1	0.210182	0.48497	0.43339
Gorai.004G165300.1	Gh_D08G159300.1	0.00343545	0.0169979	0.20211
Gorai.007G087100.1	Gh_D08G159300.1	0.178847	0.600925	0.29762
Gorai.008G107700.1	Gh_D08G159300.1	0.211764	0.762509	0.277721
Gorai.003G175100.1	Gh_D08G189000.1	0.20495	1.4889	0.137651
Gorai.004G196700.1	Gh_D08G189000.1	0.00824184	0.00678738	1.21429
Gorai.004G165300.1	Gh_D08G189000.1	0.361968	NaN	NaN
Gorai.007G087100.1	Gh_D08G189000.1	0.460122	2.50719	0.183521
Gorai.007G028800.1	Gh_D08G189000.1	0.210525	0.741299	0.283995
Gorai.003G162600.1	Gh_D08G199600.1	0.170051	0.838821	0.202726
Gorai.004G208000.1	Gh_D08G199600.1	0.00192926	0.0233482	0.08263
Gorai.008G243600.1	Gh_D08G199600.1	0.516963	NaN	NaN
Gorai.001G008100.1	Gh_D08G268500.1	0.123952	0.585819	0.211587
Gorai.004G281600.1	Gh_D08G268500.1	0.00543645	0.0123587	0.439889
Gorai.009G136500.1	Gh_D08G268500.1	0.338788	3.44891	0.0982306
Gorai.010G075300.1	Gh_D08G268500.1	0.133974	0.763868	0.175389
Gorai.004G289800.1	Gh_D08G276700.1	0.00194427	0.0123714	0.157158
Gorai.009G050200.1	Gh_D08G276700.1	0.145585	0.85573	0.17013
Gorai.006G046200.1	Gh_D09G046700.1	0.00578595	NaN	NaN
Gorai.007G010100.1	Gh_D09G046700.1	0.176531	1.14877	0.15367
Gorai.008G280600.1	Gh_D09G046700.1	0.162036	0.772822	0.209668
Gorai.006G197200.1	Gh_D09G190600.1	0.00615704	0.0127054	0.484599
Gorai.007G010200.1	Gh_D09G190600.1	0.20613	0.609882	0.337983
Gorai.011G291900.1	Gh_D10G282300.1	0.00294551	0.0179381	0.164204
Gorai.003G162700.1	Gh_D11G008600.1	0.365777	NaN	NaN
Gorai.006G046200.1	Gh_D11G008600.1	0.190407	1.16922	0.16285
Gorai.007G010100.1	Gh_D11G008600.1	0.00411665	0.0132894	0.30977
Gorai.008G280600.1	Gh_D11G008600.1	0.19303	0.738885	0.261245
Gorai.003G162600.1	Gh_D11G008700.1	0.322139	2.66513	0.120872
Gorai.006G197200.1	Gh_D11G008700.1	0.205455	0.62944	0.326409
Gorai.007G010200.1	Gh_D11G008700.1	0.00376235	0.040375	0.0931853
Gorai.003G175100.1	Gh_D11G026900.1	0.283932	1.48718	0.19092
Gorai.004G196700.1	Gh_D11G026900.1	0.205585	0.75746	0.271414
Gorai.007G028800.1	Gh_D11G026900.1	NaN	0.0130438	NaN
Gorai.007G087100.1	Gh_D11G026900.1	0.440543	2.08391	0.211402
Gorai.001G176500.1	Gh_D11G083300.1	0.185265	0.508011	0.364686
Gorai.004G196700.1	Gh_D11G083300.1	0.445485	2.64799	0.168235
Gorai.004G165300.1	Gh_D11G083300.1	0.174991	0.567363	0.308428
Gorai.007G087100.1	Gh_D11G083300.1	NaN	0.030004	NaN
Gorai.007G028800.1	Gh_D11G083300.1	0.432448	2.27207	0.190332
Gorai.008G107700.1	Gh_D11G083300.1	0.223039	0.86492	0.257872
Gorai.007G109400.1	Gh_D11G105500.1	0.00463859	0.00764338	0.606877
Gorai.008G126000.1	Gh_D11G105500.1	0.138113	1.29876	0.106342
Gorai.007G271900.1	Gh_D11G273600.1	NaN	NaN	NaN
Gorai.007G359400.1	Gh_D11G364700.1	NaN	NaN	NaN
Gorai.003G026100.1	Gh_D12G098100.1	0.075272	0.500546	0.15038
Gorai.009G214300.1	Gh_D12G098100.1	0.320634	NaN	NaN
Gorai.010G021900.1	Gh_D12G098100.1	0.345768	1.76382	0.196033
Gorai.007G109400.1	Gh_D12G129600.1	0.138113	1.29876	0.106342
Gorai.008G126000.1	Gh_D12G129600.1	NaN	0.0158109	NaN
Gorai.003G162600.1	Gh_D12G245100.1	0.510973	NaN	NaN
Gorai.004G208000.1	Gh_D12G245100.1	0.518275	NaN	NaN
Gorai.008G243600.1	Gh_D12G245100.1	0.00173812	0.029825	0.0582774
Gorai.008G280600.1	Gh_D12G245100.1	0.365601	NaN	NaN
Gorai.003G162700.1	Gh_D12G280600.1	0.451632	NaN	NaN
Gorai.006G046200.1	Gh_D12G280600.1	0.172181	0.763377	0.225551
Gorai.007G010100.1	Gh_D12G280600.1	0.212792	0.800388	0.265861
Gorai.008G280600.1	Gh_D12G280600.1	0.00841966	NaN	NaN
Gorai.008G243600.1	Gh_D12G280600.1	0.372422	NaN	NaN
Gorai.001G036500.1	Gh_A05G045600.1	0.0800932	0.484354	0.165361
Gorai.004G292600.1	Gh_A05G045600.1	0.494522	NaN	NaN
Gorai.009G060600.1	Gh_A05G045600.1	0.0143459	0.0152193	0.942614
Gorai.009G125100.1	Gh_A05G045600.1	0.254254	2.8778	0.0883501
Gorai.010G117500.1	Gh_A05G045600.1	0.1174	0.700406	0.167617
Gorai.010G222900.1	Gh_A05G045600.1	0.263449	2.13234	0.123549
Gorai.001G036500.1	Gh_A05G107800.1	0.216173	3.05451	0.0707715
Gorai.009G125100.1	Gh_A05G107800.1	0.0121485	0.0326805	0.371735
Gorai.009G060600.1	Gh_A05G107800.1	0.228737	NaN	NaN
Gorai.010G222900.1	Gh_A05G107800.1	0.109537	0.42212	0.259492
Gorai.010G117500.1	Gh_A05G107800.1	0.295635	NaN	NaN
Gorai.001G033200.1	Gh_A06G110900.1	0.135545	0.870601	0.155691
Gorai.004G292600.1	Gh_A06G110900.1	0.102018	0.728862	0.139969
Gorai.010G114800.1	Gh_A06G110900.1	0.00210822	0.0279102	0.075536
Gorai.001G036500.1	Gh_A06G114300.1	0.126748	0.733928	0.172699
Gorai.009G060600.1	Gh_A06G114300.1	0.100042	0.660108	0.151554
Gorai.009G125100.1	Gh_A06G114300.1	0.286287	NaN	NaN
Gorai.010G117500.1	Gh_A06G114300.1	0.00762718	0.050158	0.152063
Gorai.001G036500.1	Gh_A06G213300.1	0.268858	2.95486	0.0909885
Gorai.009G125100.1	Gh_A06G213300.1	0.122399	0.463145	0.264278
Gorai.009G060600.1	Gh_A06G213300.1	0.23279	1.83315	0.126989
Gorai.010G222900.1	Gh_A06G213300.1	0.00972461	0.0125657	0.773899
Gorai.001G036500.1	Gh_A07G034600.1	0.011858	0.0385689	0.307449
Gorai.004G292600.1	Gh_A07G034600.1	0.424546	NaN	NaN
Gorai.009G060600.1	Gh_A07G034600.1	0.0759328	0.556745	0.136387
Gorai.009G125100.1	Gh_A07G034600.1	0.281506	3.7218	0.0756371
Gorai.010G117500.1	Gh_A07G034600.1	0.124873	0.812885	0.153617
Gorai.010G222900.1	Gh_A07G034600.1	0.250174	2.95883	0.0845518
Gorai.001G042300.1	Gh_A07G040200.1	0.0130651	0.0222651	0.586798
Gorai.009G017500.1	Gh_A07G040200.1	0.12464	0.434657	0.286756
Gorai.011G082900.1	Gh_A07G040200.1	0.197576	2.263	0.087307
Gorai.001G033200.1	Gh_A08G288800.1	0.146205	0.663235	0.220442
Gorai.004G292600.1	Gh_A08G288800.1	0.0185195	0.0543413	0.340799
Gorai.010G114800.1	Gh_A08G288800.1	0.126105	0.835215	0.150985
Gorai.001G042300.1	Gh_D05G017200.1	0.108616	0.422653	0.256987
Gorai.001G033200.1	Gh_D05G017200.1	0.287113	NaN	NaN
Gorai.009G017500.1	Gh_D05G017200.1	0.025758	0.0174022	1.48016
Gorai.011G082900.1	Gh_D05G017200.1	0.229714	2.72381	0.0843355
Gorai.001G036500.1	Gh_D05G060300.1	0.0800932	0.514546	0.155658
Gorai.009G060600.1	Gh_D05G060300.1	0.00237014	0.0075902	0.312263
Gorai.009G125100.1	Gh_D05G060300.1	0.240723	6.28809	0.0382824
Gorai.010G117500.1	Gh_D05G060300.1	0.11204	0.736247	0.152178
Gorai.010G222900.1	Gh_D05G060300.1	0.221914	1.73561	0.127859
Gorai.001G036500.1	Gh_D05G118800.1	0.258835	2.29151	0.112954
Gorai.009G125100.1	Gh_D05G118800.1	0.00726838	0.00802683	0.90551
Gorai.009G060600.1	Gh_D05G118800.1	0.294314	5.80387	0.0507101
Gorai.010G222900.1	Gh_D05G118800.1	0.114418	0.411781	0.27786
Gorai.010G117500.1	Gh_D05G118800.1	0.309258	NaN	NaN
Gorai.001G033200.1	Gh_D06G111400.1	0.140159	0.815294	0.171912
Gorai.004G292600.1	Gh_D06G111400.1	0.104656	0.709091	0.147592
Gorai.010G114800.1	Gh_D06G111400.1	0.00634253	0.0138253	0.458764
Gorai.011G082900.1	Gh_D06G111400.1	0.267066	1.74902	0.152695
Gorai.001G036500.1	Gh_D06G113900.1	0.130032	0.665767	0.195311
Gorai.009G060600.1	Gh_D06G113900.1	0.106097	0.694587	0.152748
Gorai.009G125100.1	Gh_D06G113900.1	0.290016	NaN	NaN
Gorai.010G117500.1	Gh_D06G113900.1	0.00251257	0.03235	0.0776681
Gorai.001G036500.1	Gh_D06G220000.1	0.258594	2.56694	0.10074
Gorai.009G125100.1	Gh_D06G220000.1	0.106966	0.408028	0.262154
Gorai.009G060600.1	Gh_D06G220000.1	0.227823	1.76665	0.128958
Gorai.010G222900.1	Gh_D06G220000.1	0.00387348	0.00626308	0.618461
Gorai.001G033200.1	Gh_D07G033000.1	0.00684155	NaN	NaN
Gorai.001G036500.1	Gh_D07G033000.1	0.476038	NaN	NaN
Gorai.004G292600.1	Gh_D07G033000.1	0.117529	0.658271	0.178543
Gorai.010G114800.1	Gh_D07G033000.1	0.129418	0.84271	0.153574
Gorai.001G036500.1	Gh_D07G036100.1	0.00472443	0.015152	0.311801
Gorai.001G033200.1	Gh_D07G036100.1	0.495419	NaN	NaN
Gorai.009G060600.1	Gh_D07G036100.1	0.0745796	0.516948	0.144269
Gorai.009G125100.1	Gh_D07G036100.1	0.285424	3.47841	0.0820557
Gorai.010G117500.1	Gh_D07G036100.1	0.121962	0.740753	0.164645
Gorai.010G222900.1	Gh_D07G036100.1	0.257106	3.55017	0.0724206
Gorai.001G042300.1	Gh_D07G041300.1	0.00650293	0.007353	0.884392
Gorai.009G017500.1	Gh_D07G041300.1	0.130524	0.4321	0.302069
Gorai.011G082900.1	Gh_D07G041300.1	0.197187	2.45152	0.0804345
Gorai.001G033200.1	Gh_D08G279300.1	0.123253	0.650108	0.189589
Gorai.004G292600.1	Gh_D08G279300.1	0.00227445	NaN	NaN
Gorai.010G114800.1	Gh_D08G279300.1	0.10206	0.727309	0.140326
Gorai.001G042300.1	Gh_D10G078500.1	0.193954	2.28133	0.0850178
Gorai.009G017500.1	Gh_D10G078500.1	0.220479	2.37837	0.0927018
Gorai.010G114800.1	Gh_D10G078500.1	0.26441	1.92029	0.137693
Gorai.011G082900.1	Gh_D10G078500.1	0.0046584	0.0162608	0.28648
Gorai.002G018000.1	Gh_A01G018200.1	0.0061697	0.0440494	0.140063
Gorai.005G202900.1	Gh_A01G018200.1	0.205153	0.858849	0.23887
Gorai.008G153600.1	Gh_A01G018200.1	0.20221	0.840449	0.240598
Gorai.012G130600.1	Gh_A01G018200.1	0.249811	0.996393	0.250715
Gorai.005G093500.1	Gh_A02G091000.1	0.00876562	0.0518789	0.168963
Gorai.009G238800.1	Gh_A02G091000.1	0.146808	0.542664	0.270533
Gorai.010G043200.1	Gh_A02G091000.1	0.101506	0.49894	0.203443
Gorai.003G038200.1	Gh_A02G174600.1	0.00825318	0.0240791	0.342753
Gorai.007G240700.1	Gh_A02G174600.1	0.131994	0.671616	0.196533
Gorai.009G238800.1	Gh_A02G174600.1	0.346599	NaN	NaN
Gorai.002G018000.1	Gh_A03G184500.1	0.232718	0.876917	0.265382
Gorai.005G202900.1	Gh_A03G184500.1	0.0161109	0.0366038	0.440143
Gorai.008G153600.1	Gh_A03G184500.1	0.229915	0.445742	0.515802
Gorai.012G130600.1	Gh_A03G184500.1	0.211857	0.573801	0.369217
Gorai.002G018000.1	Gh_A04G125500.1	0.228931	1.08559	0.210882
Gorai.005G202900.1	Gh_A04G125500.1	0.22947	0.627611	0.365624
Gorai.012G130600.1	Gh_A04G125500.1	0.0193775	0.0277343	0.698684
Gorai.003G038200.1	Gh_A05G212400.1	0.372996	NaN	NaN
Gorai.005G093500.1	Gh_A05G212400.1	0.151962	0.468401	0.324428
Gorai.007G240700.1	Gh_A05G212400.1	0.352503	3.6437	0.0967432
Gorai.009G238800.1	Gh_A05G212400.1	0.0126053	0.0649757	0.194001
Gorai.010G043200.1	Gh_A05G212400.1	0.108167	0.534039	0.202545
Gorai.005G093500.1	Gh_A06G041000.1	0.105557	0.502502	0.210064
Gorai.009G238800.1	Gh_A06G041000.1	0.125711	0.584452	0.215092
Gorai.010G043200.1	Gh_A06G041000.1	0.0232894	0.0525609	0.443094
Gorai.001G016800.1	Gh_A06G088500.1	0.114214	0.728662	0.156745
Gorai.009G037000.1	Gh_A06G088500.1	0.427743	NaN	NaN
Gorai.010G091100.1	Gh_A06G088500.1	0.0178381	0.0217144	0.821485
Gorai.013G222700.1	Gh_A06G088500.1	0.172053	0.675306	0.254778
Gorai.001G016800.1	Gh_A07G016400.1	0.0389094	0.049198	0.790875
Gorai.001G019100.1	Gh_A07G016400.1	0.377415	NaN	NaN
Gorai.004G285200.1	Gh_A07G016400.1	0.227757	0.824909	0.2761
Gorai.009G037000.1	Gh_A07G016400.1	0.372318	NaN	NaN
Gorai.013G222700.1	Gh_A07G016400.1	0.196849	0.909031	0.216548
Gorai.001G019100.1	Gh_A07G018600.1	0.0268948	0.0997318	0.269671
Gorai.001G016800.1	Gh_A07G018600.1	0.335162	2.41219	0.138945
Gorai.004G285900.1	Gh_A07G018600.1	0.26714	0.877756	0.304344
Gorai.013G222700.1	Gh_A07G018600.1	0.325799	1.5727	0.207159
Gorai.004G133800.1	Gh_A08G112600.1	0.00875283	0.040177	0.217857
Gorai.008G253900.1	Gh_A08G112600.1	0.140702	0.618833	0.227367
Gorai.001G016800.1	Gh_A08G282300.1	0.186545	0.805255	0.231659
Gorai.004G285200.1	Gh_A08G282300.1	0.0195557	0.0673349	0.290424
Gorai.004G285900.1	Gh_A08G282300.1	0.412037	NaN	NaN
Gorai.009G037000.1	Gh_A08G282300.1	0.391787	2.64562	0.148089
Gorai.013G222700.1	Gh_A08G282300.1	0.218158	0.830465	0.262694
Gorai.001G019100.1	Gh_A08G283000.1	0.304291	0.92748	0.328084
Gorai.004G285900.1	Gh_A08G283000.1	0.0362302	0.0769248	0.470982
Gorai.004G285200.1	Gh_A08G283000.1	0.506967	1.92214	0.263752
Gorai.004G133800.1	Gh_A09G209100.1	0.162899	0.706532	0.230562
Gorai.006G207800.1	Gh_A09G209100.1	0.0189907	0.0341384	0.556285
Gorai.007G026200.1	Gh_A09G209100.1	0.199697	0.596048	0.335035
Gorai.008G253900.1	Gh_A09G209100.1	0.149695	0.668192	0.22403
Gorai.006G222600.1	Gh_A09G224700.1	0.0123347	0.0392246	0.314463
Gorai.011G157500.1	Gh_A09G224700.1	0.185527	0.817771	0.22687
Gorai.003G038200.1	Gh_A11G214500.1	0.131465	0.712857	0.18442
Gorai.007G240700.1	Gh_A11G214500.1	0.0161933	0.0565896	0.286153
Gorai.009G238800.1	Gh_A11G214500.1	0.38046	1.99785	0.190435
Gorai.010G043200.1	Gh_A11G214500.1	0.324794	1.59146	0.204085
Gorai.002G018000.1	Gh_A12G157500.1	0.201315	0.89569	0.224759
Gorai.005G202900.1	Gh_A12G157500.1	0.207101	0.464032	0.446308
Gorai.008G153600.1	Gh_A12G157500.1	0.0160559	0.034562	0.464552
Gorai.012G130600.1	Gh_A12G157500.1	0.232153	0.549518	0.422467
Gorai.004G133800.1	Gh_A12G260900.1	0.138707	0.599765	0.23127
Gorai.006G207800.1	Gh_A12G260900.1	0.146688	0.700347	0.209451
Gorai.007G026200.1	Gh_A12G260900.1	0.166858	0.656791	0.254051
Gorai.008G253900.1	Gh_A12G260900.1	0.0145671	0.0577671	0.252169
Gorai.001G019100.1	Gh_A13G215300.1	0.3444	1.25496	0.274432
Gorai.001G016800.1	Gh_A13G215300.1	0.178853	0.827835	0.216048
Gorai.004G285200.1	Gh_A13G215300.1	0.252948	0.861605	0.293578
Gorai.009G037000.1	Gh_A13G215300.1	0.411848	NaN	NaN
Gorai.010G091100.1	Gh_A13G215300.1	0.180413	0.763819	0.236199
Gorai.013G222700.1	Gh_A13G215300.1	0.0246894	0.0783165	0.315251
Gorai.002G018000.1	Gh_D01G016500.1	0.00204674	0.0143459	0.14267
Gorai.005G202900.1	Gh_D01G016500.1	0.214502	0.826781	0.259443
Gorai.008G153600.1	Gh_D01G016500.1	0.200038	0.860811	0.232383
Gorai.012G130600.1	Gh_D01G016500.1	0.245723	1.02197	0.240441
Gorai.002G018000.1	Gh_D02G202000.1	0.214712	0.844063	0.254379
Gorai.005G202900.1	Gh_D02G202000.1	0.00317349	0.010689	0.296892
Gorai.008G153600.1	Gh_D02G202000.1	0.214597	0.482306	0.44494
Gorai.012G130600.1	Gh_D02G202000.1	0.212324	0.537984	0.394667
Gorai.003G038200.1	Gh_D03G037800.1	0.00565374	0.015013	0.376589
Gorai.007G240700.1	Gh_D03G037800.1	0.134808	0.746998	0.180467
Gorai.009G238800.1	Gh_D03G037800.1	0.354637	NaN	NaN
Gorai.002G018000.1	Gh_D04G165900.1	0.246551	1.0284	0.239743
Gorai.005G202900.1	Gh_D04G165900.1	0.213763	0.565084	0.378285
Gorai.012G130600.1	Gh_D04G165900.1	0.00991852	0.018921	0.524208
Gorai.003G038200.1	Gh_D05G229300.1	0.357446	NaN	NaN
Gorai.005G093500.1	Gh_D05G229300.1	0.152469	0.473754	0.321832
Gorai.007G240700.1	Gh_D05G229300.1	0.361073	2.42403	0.148956
Gorai.009G238800.1	Gh_D05G229300.1	0.00375666	0.00836537	0.449073
Gorai.010G043200.1	Gh_D05G229300.1	0.112638	0.581316	0.193764
Gorai.005G093500.1	Gh_D06G041500.1	0.0990878	0.515903	0.192067
Gorai.007G240700.1	Gh_D06G041500.1	0.307896	1.85743	0.165764
Gorai.009G238800.1	Gh_D06G041500.1	0.104983	0.582977	0.18008
Gorai.010G043200.1	Gh_D06G041500.1	0.00373096	0.0378364	0.0986078
Gorai.001G016800.1	Gh_D06G087900.1	0.112796	0.762096	0.148008
Gorai.001G019100.1	Gh_D06G087900.1	0.360917	3.14457	0.114774
Gorai.009G037000.1	Gh_D06G087900.1	0.43378	NaN	NaN
Gorai.010G091100.1	Gh_D06G087900.1	0.00220507	0.00718568	0.30687
Gorai.013G222700.1	Gh_D06G087900.1	0.172236	0.715273	0.240797
Gorai.001G016800.1	Gh_D06G090800.1	0.407019	1.67216	0.243409
Gorai.001G019100.1	Gh_D06G090800.1	0.193811	0.85068	0.227831
Gorai.001G016800.1	Gh_D07G017800.1	0.00910309	NaN	NaN
Gorai.001G019100.1	Gh_D07G017800.1	0.3668	3.23142	0.11351
Gorai.004G285200.1	Gh_D07G017800.1	0.204739	0.778964	0.262835
Gorai.009G037000.1	Gh_D07G017800.1	0.411172	NaN	NaN
Gorai.013G222700.1	Gh_D07G017800.1	0.183656	0.861666	0.21314
Gorai.001G019100.1	Gh_D07G020100.1	0.0102391	0.0134232	0.76279
Gorai.001G016800.1	Gh_D07G020100.1	0.339239	3.33003	0.101873
Gorai.004G285900.1	Gh_D07G020100.1	0.290156	0.821265	0.353304
Gorai.013G222700.1	Gh_D07G020100.1	0.371925	1.34382	0.276767
Gorai.004G133800.1	Gh_D08G126400.1	0.00145033	NaN	NaN
Gorai.006G207800.1	Gh_D08G126400.1	0.151121	0.673119	0.224509
Gorai.007G026200.1	Gh_D08G126400.1	0.158708	0.681642	0.232832
Gorai.008G253900.1	Gh_D08G126400.1	0.138727	0.599381	0.23145
Gorai.001G016800.1	Gh_D08G272700.1	0.199277	0.812765	0.245184
Gorai.004G285200.1	Gh_D08G272700.1	0.0422792	0.0579834	0.729161
Gorai.009G037000.1	Gh_D08G272700.1	0.410841	NaN	NaN
Gorai.013G222700.1	Gh_D08G272700.1	0.226053	0.946997	0.238705
Gorai.001G019100.1	Gh_D08G273400.1	0.324545	0.811649	0.399858
Gorai.004G285900.1	Gh_D08G273400.1	0.00198282	0.00688078	0.288167
Gorai.004G133800.1	Gh_D09G201400.1	0.154845	0.695917	0.222505
Gorai.006G207800.1	Gh_D09G201400.1	0.00144474	0.00957715	0.150853
Gorai.007G026200.1	Gh_D09G201400.1	0.189892	0.563412	0.33704
Gorai.008G253900.1	Gh_D09G201400.1	0.144071	0.668419	0.215541
Gorai.006G222600.1	Gh_D09G216100.1	0.00272325	0.00961937	0.283101
Gorai.011G157500.1	Gh_D09G216100.1	0.17379	0.74223	0.234146
Gorai.011G113300.1	Gh_D10G108100.1	0.00238001	NaN	NaN
Gorai.006G222600.1	Gh_D10G153100.1	0.161082	0.861597	0.186958
Gorai.011G157500.1	Gh_D10G153100.1	0.00421571	0.00367873	1.14597
Gorai.004G133800.1	Gh_D11G024200.1	0.165295	0.690192	0.239491
Gorai.007G026200.1	Gh_D11G024200.1	0.00729578	0.0152032	0.479884
Gorai.008G253900.1	Gh_D11G024200.1	0.172708	0.695754	0.248232
Gorai.003G038200.1	Gh_D11G237800.1	0.13368	0.769086	0.173817
Gorai.007G240700.1	Gh_D11G237800.1	0.00618688	0.0126853	0.487721
Gorai.009G238800.1	Gh_D11G237800.1	0.369204	1.98358	0.18613
Gorai.010G043200.1	Gh_D11G237800.1	0.325175	1.92094	0.16928
Gorai.002G018000.1	Gh_D12G155800.1	0.207917	0.885324	0.234849
Gorai.005G202900.1	Gh_D12G155800.1	0.206556	0.476287	0.433679
Gorai.008G153600.1	Gh_D12G155800.1	0.0082263	0.0181278	0.453796
Gorai.012G130600.1	Gh_D12G155800.1	0.243816	0.605019	0.402989
Gorai.004G133800.1	Gh_D12G255300.1	0.138688	0.611425	0.226828
Gorai.006G207800.1	Gh_D12G255300.1	0.139522	0.629845	0.221518
Gorai.007G026200.1	Gh_D12G255300.1	0.168715	0.645639	0.261314
Gorai.008G253900.1	Gh_D12G255300.1	0.00289018	0.0187803	0.153894
Gorai.001G064900.1	Gh_A07G061700.1	0.0179769	0.0370446	0.485277
Gorai.001G064900.1	Gh_D07G062100.1	0.0039396	0.00722897	0.544974
Gorai.007G260900.1	Gh_D13G116000.1	0.17336	0.624072	0.277789
Gorai.013G115000.1	Gh_D13G116000.1	0.00157274	0.0110398	0.142461
Gorai.001G016800.1	Gh_A05G027600.1	0.433884	NaN	NaN
Gorai.004G285200.1	Gh_A05G027600.1	0.429012	2.67503	0.160376
Gorai.009G037000.1	Gh_A05G027600.1	0.00334542	0.0649639	0.0514966
Gorai.010G091100.1	Gh_A05G027600.1	0.462561	NaN	NaN
Gorai.013G222700.1	Gh_A05G027600.1	0.430087	1.88361	0.228332
Gorai.003G063500.1	Gh_A09G098300.1	0.208009	0.878169	0.236867
Gorai.006G097000.1	Gh_A09G098300.1	0.0198597	0.0304147	0.652965
Gorai.009G136500.1	Gh_A09G098300.1	0.152556	0.9607	0.158796
Gorai.004G165300.1	Gh_A12G111500.1	0.207665	0.77565	0.26773
Gorai.007G087100.1	Gh_A12G111500.1	0.229387	0.881503	0.260222
Gorai.008G107700.1	Gh_A12G111500.1	0.012691	0.0231121	0.549108
Gorai.001G016800.1	Gh_D05G036800.1	0.417252	NaN	NaN
Gorai.004G285200.1	Gh_D05G036800.1	0.416592	3.70169	0.112541
Gorai.009G037000.1	Gh_D05G036800.1	NaN	0.00969319	NaN
Gorai.010G091100.1	Gh_D05G036800.1	0.437623	NaN	NaN
Gorai.013G222700.1	Gh_D05G036800.1	0.395399	2.32898	0.169773
Gorai.003G063500.1	Gh_D09G093600.1	0.222383	0.843652	0.263595
Gorai.006G097000.1	Gh_D09G093600.1	0.00537476	0.0179829	0.298882
Gorai.009G136500.1	Gh_D09G093600.1	0.146731	0.963055	0.15236
Gorai.004G165300.1	Gh_D12G111400.1	0.223293	0.712333	0.313467
Gorai.007G087100.1	Gh_D12G111400.1	0.229591	0.896622	0.256062
Gorai.008G107700.1	Gh_D12G111400.1	0.00904988	0.0114397	0.791095
Gorai.009G266200.1	Gh_A05G238300.1	0.0119021	0.0611025	0.194789
Gorai.009G266200.1	Gh_A13G132900.1	0.19619	0.717649	0.273379
Gorai.009G266200.1	Gh_D05G253900.1	0.0148888	0.00988482	1.50623
Gorai.013G025100.1	Gh_D13G024200.1	NaN	NaN	NaN
Gorai.009G266200.1	Gh_D13G134900.1	0.164462	0.716634	0.229493
